# Supplementary material for: Urine‐Derived iPSC Neurospheres Uncover Proteomic Correlates of Clinical Severity in Dravet Syndrome
Source: J Neurochem. 2026 Apr 29;170:e70452. doi: 10.1111/jnc.70452 (PMC13126102; doi:10.1111/jnc.70452)
Supplement: Supplementary file 2 — Data S1: Protein_statistic_DRAVET. [file JNC-170-e70452-s001.xlsx]

## Sheet: Statistics
data tmm+anova+tukey
SYMBOL	UNIPROT	anova_pvalue	tukey_p_DRVT2_DRVT1	FC_groupDRVT2_DRVT1	tukey_p_DRVT3_DRVT1	FC_groupDRVT3_DRVT1	tukey_p_DRVT3_DRVT2	FC_groupDRVT3_DRVT2
NUDT4	A0A024RBG1	0.83418	0.825796	-0.130919	0.979626	-0.0423047	0.914613	0.0886143
GAL3B	A0A0B4J2D5	0.00944836	0.010357	-0.191739	0.708766	-0.0351309	0.0255367	0.156608
MMP24OS	A0A0U1RRL7	0.324242	0.911747	-0.162008	0.505652	0.46338	0.318639	0.625388
HNRNPA1L3	A0A2R8Y4L2	0.199169	0.216949	0.641909	0.963249	0.088015	0.299248	-0.553894
RAMACL	A0A3B3IU46	0.647849	0.905175	0.0805277	0.85717	-0.10063	0.623416	-0.181158
UBA6	A0AVT1	0.145292	0.430417	0.0891312	0.6108	-0.0660839	0.128746	-0.155215
ESYT2	A0FGR8	0.519696	0.499372	-0.201045	0.732514	-0.130153	0.908592	0.0708918
SHTN1	A0MZ66	0.166272	0.889622	0.108208	0.299776	-0.382331	0.168049	-0.490539
MEX3A	A1L020	0.483773	0.780074	0.111496	0.454726	0.208246	0.827826	0.0967499
ILVBL	A1L0T0	0.457042	0.501705	-0.19808	0.997939	-0.0102023	0.53398	0.187878
SH3PXD2B	A1X283	0.471613	0.970025	-0.0195846	0.479481	-0.102357	0.605958	-0.0827725
NBAS	A2RRP1	0.886835	0.920358	0.0266227	0.997468	-0.00462079	0.892528	-0.0312435
TARS3	A2RTX5	0.274226	0.648551	-0.172483	0.672261	0.16466	0.248217	0.337143
SBNO1	A3KN83	0.513101	0.573094	-0.0484732	0.999964	0.000372502	0.568634	0.0488457
WDR91	A4D1P6	0.0974635	0.112753	0.477667	0.959859	0.0539512	0.15985	-0.423715
XIRP2	A4UGR9	0.00214817	0.031696	0.774924	0.060721	-0.654905	0.00172746	-1.42983
POTEF	A5A3E0	0.916301	0.988402	-0.0487615	0.910769	-0.138998	0.961022	-0.0902364
VPS37C	A5D8V6	0.517217	0.494804	-0.230729	0.741786	-0.145085	0.898	0.0856436
PEDS1	A5PLL7	0.504516	0.993916	-0.0449969	0.593917	0.434788	0.536261	0.479785
CNOT1	A5YKK6	0.742793	0.962017	0.0167276	0.868488	-0.0322025	0.729197	-0.0489301
MAP1LC3B2	A6NCE7	0.504321	0.501909	-0.146891	0.658034	-0.111759	0.956827	0.0351325
PGP	A6NDG6	0.074478	0.0996551	0.19077	0.997974	0.00459417	0.107664	-0.186176
RIMOC1	A6NDU8	0.355646	0.99524	-0.0157149	0.396447	-0.237213	0.439675	-0.221498
BTBD17	A6NE02	0.338629	0.322816	0.383563	0.869654	0.123512	0.563298	-0.260051
TUBAL3	A6NHL2	0.0379176	0.999747	-0.00183816	0.0548682	-0.256779	0.0563455	-0.254941
FBLL1	A6NHQ2	0.189483	0.259765	-0.233238	0.991731	0.0162604	0.223093	0.249499
SMCHD1	A6NHR9	0.656938	0.780312	0.0486908	0.653097	0.064807	0.972166	0.0161162
UNC119B	A6NIH7	0.395751	0.501207	-0.518883	0.985993	0.0699023	0.42205	0.588786
FIGNL2	A6NMB9	0.294319	0.353968	0.32036	0.999995	-0.000612839	0.352784	-0.320972
FAM171A2	A8MVW0	0.779406	0.762484	0.157245	0.910516	0.0910451	0.951289	-0.0662003
PHF20L1	A8MW92	0.424745	0.96794	-0.0459566	0.559815	0.203377	0.434448	0.249334
SNRPG	A8MWD9	0.0652265	0.223929	0.154783	0.567238	-0.0876434	0.0581132	-0.242426
HNRNPCL3	B7ZW38	0.377627	0.460883	-0.233383	0.995885	0.0159203	0.419309	0.249303
MCRIP1	C9JLW8	0.0435432	0.0627413	-0.17921	0.0636696	-0.17848	0.999924	0.000730026
NACA	E9PAV3	0.732883	0.99204	0.0123508	0.808322	-0.0648677	0.742928	-0.0772185
C11orf98	E9PRG8	0.352888	0.564456	0.162717	0.887924	-0.0713115	0.339398	-0.234028
LOC131768270	L0R6Q1	0.308164	0.285876	-0.419214	0.800262	-0.16141	0.583925	0.257804
DNASE2	O00115	0.260306	0.538658	0.561233	0.239324	0.917713	0.766807	0.35648
AGPS	O00116	0.670584	0.939987	-0.0167236	0.651962	-0.0453857	0.836795	-0.0286621
KIF2A	O00139	0.11987	0.523799	-0.0623273	0.104542	-0.13498	0.428339	-0.0726528
DDX39A	O00148	0.00582266	0.0415504	0.329602	0.203102	-0.20058	0.00493997	-0.530182
ACOT7	O00154	0.634321	0.666316	-0.0709464	0.997751	-0.00510187	0.70261	0.0658446
HAX1	O00165	0.523819	0.933389	-0.0570474	0.707739	0.13085	0.510179	0.187897
FXYD1	O00168	0.0375579	0.0532442	0.742022	0.998249	0.0138654	0.0570977	-0.728157
AIP	O00170	0.800239	0.791966	0.0595402	0.977691	0.0181843	0.891496	-0.0413559
GTPBP1	O00178	0.692661	0.857473	-0.0846836	0.673162	-0.138747	0.93833	-0.0540637
STXBP3	O00186	0.359311	0.584559	0.158798	0.342856	0.235118	0.875414	0.0763201
ARVCF	O00192	0.684415	0.835558	-0.0384465	0.950341	0.020245	0.668485	0.0586915
C11orf58	O00193	0.543758	0.86554	0.0739791	0.803488	-0.0916509	0.51618	-0.16563
AP3B1	O00203	0.262038	0.236976	0.0675583	0.686583	0.0313953	0.613159	-0.036163
APBB1	O00213	0.707926	0.958625	-0.0753827	0.844423	0.152461	0.69418	0.227843
NDUFS8	O00217	0.0441292	0.122121	-0.269487	0.696954	0.0953593	0.0428461	0.364846
NFKBIE	O00221	0.874188	0.895691	-0.0845734	0.893196	-0.0856579	0.999982	-0.00108451
PSMD11	O00231	0.261211	0.380418	0.108205	0.960761	-0.0203012	0.276191	-0.128506
PSMD12	O00232	0.982871	0.9918	-0.0166078	0.997991	0.00820377	0.981822	0.0248116
PSMD9	O00233	0.0234577	0.0496858	0.137158	0.0273448	0.159335	0.875417	0.0221764
MEN1	O00255	0.489423	0.507775	0.232933	0.601456	0.198761	0.983765	-0.0341716
PGRMC1	O00264	0.577252	0.942406	-0.0399877	0.563559	-0.130026	0.748995	-0.0900383
SUPT5H	O00267	0.225511	0.506751	0.109978	0.732541	-0.0720509	0.205505	-0.182029
DFFA	O00273	0.131041	0.153729	-0.219861	0.197148	-0.20007	0.979086	0.019791
HIP1	O00291	0.0113344	0.0723909	0.169577	0.266532	-0.106515	0.00963524	-0.276092
CLIC1	O00299	0.646783	0.75379	0.100201	0.651843	0.124869	0.982227	0.0246682
EIF3F	O00303	0.096117	0.365794	0.0857239	0.503835	-0.0687843	0.0834113	-0.154508
WWP2	O00308	0.200534	0.23015	-0.336912	0.279741	-0.308207	0.98629	0.0287053
DCTN6	O00399	0.0771329	0.328862	0.38212	0.458088	-0.310803	0.0663814	-0.692923
IPO5	O00410	0.481584	0.743971	0.0936941	0.86065	-0.065903	0.455158	-0.159597
SAP18	O00422	0.249912	0.330384	0.344291	0.992007	-0.0266053	0.285901	-0.370896
EML1	O00423	0.194011	0.185643	0.207619	0.380664	0.147293	0.830384	-0.0603263
IGF2BP3	O00425	0.505106	0.492289	0.0833427	0.932224	0.0248048	0.690041	-0.0585379
DNM1L	O00429	0.487913	0.629933	-0.0619904	0.491342	-0.0785703	0.965026	-0.01658
RTCA	O00442	0.130529	0.300273	-0.23641	0.766294	0.102339	0.123059	0.338749
GOLIM4	O00461	0.614218	0.587407	0.481373	0.867212	0.240787	0.867413	-0.240586
MANBA	O00462	0.541933	0.518478	-0.155985	0.76658	-0.0958873	0.898235	0.060098
AGRN	O00468	0.0903091	0.106076	0.179433	0.147396	0.160708	0.964256	-0.0187252
MEIS1	O00470	0.432925	0.810267	0.167415	0.739915	-0.201906	0.404166	-0.369321
EXOC5	O00471	0.575179	0.549671	-0.138677	0.806695	-0.0803453	0.891195	0.0583315
NDUFA4	O00483	0.217098	0.403902	0.199604	0.851484	-0.0787243	0.209182	-0.278328
PSMD14	O00487	0.852744	0.844024	-0.0489984	0.979821	-0.0167715	0.928143	0.0322269
ZNF593	O00488	0.498239	0.649289	-0.159901	0.497264	-0.208205	0.958708	-0.048304
BIN1	O00499	0.162	0.65967	-0.0735363	0.145152	-0.181617	0.434013	-0.108081
KPNA3	O00505	0.966135	0.964658	-0.0316679	0.982287	-0.0222834	0.996827	0.0093845
1	O00541	0.0664717	0.249939	0.538648	0.520264	-0.34622	0.0582163	-0.884867
SDCBP	O00560	0.226062	0.582444	-0.117695	0.646863	0.104691	0.202707	0.222386
PITPNM1	O00562	0.309853	0.461101	0.132153	0.939606	-0.0352257	0.313771	-0.167379
MPHOSPH10	O00566	0.218619	0.794159	0.0870269	0.204025	0.258058	0.447207	0.171031
NOP56	O00567	0.293911	0.943005	-0.0567935	0.438075	0.227777	0.300085	0.284571
SOX1	O00570	0.6138	0.899415	-0.218741	0.833502	0.288595	0.588774	0.507335
DDX3X	O00571	0.186967	0.193592	0.209814	0.311031	0.16945	0.92285	-0.040364
RNASET2	O00584	0.917538	0.921725	-0.0448622	0.942413	-0.0381963	0.998177	0.00666595
KPNA4	O00629	0.611364	0.936407	0.0244098	0.788548	-0.0471091	0.593874	-0.0715188
PPP6C	O00743	0.707108	0.707144	-0.143471	0.808043	-0.111223	0.981641	0.0322476
NME4	O00746	0.794627	0.780748	0.141037	0.906382	0.0877408	0.964009	-0.0532966
PIK3C2B	O00750	0.589761	0.590253	-0.152492	0.971668	-0.0340953	0.719629	0.118396
MAN2B1	O00754	0.175108	0.978293	0.0101674	0.199287	0.100427	0.255682	0.0902593
WNT7A	O00755	0.046377	0.0429293	0.516265	0.61453	0.158514	0.147325	-0.357751
UBE2C	O00762	0.165315	0.163055	-0.202469	0.31495	-0.152138	0.859849	0.0503308
PDXK	O00764	0.0682821	0.324077	0.141213	0.414616	-0.122095	0.0583462	-0.263308
SCD	O00767	0.594319	0.919216	0.0676281	0.573042	0.181177	0.793348	0.113549
ARID1A	O14497	0.325833	0.416528	0.100376	0.991257	-0.00931647	0.360816	-0.109692
ASTN1	O14525	0.720038	0.807557	-0.0984703	0.725119	-0.121888	0.987563	-0.0234175
TXNDC9	O14530	0.8729	0.861253	-0.0582191	0.959798	-0.0302304	0.965405	0.0279887
DPYSL4	O14531	0.369536	0.977599	0.0155249	0.486416	-0.0930622	0.389417	-0.108587
TRAFD1	O14545	0.373723	0.355948	0.228848	0.603725	0.152623	0.874363	-0.076225
COX7A2L	O14548	0.0206213	0.120468	-0.178599	0.320025	0.119753	0.017514	0.298352
ARHGAP33	O14559	0.0629415	0.541406	0.0976516	0.0556185	0.261684	0.227348	0.164033
NDUFAB1	O14561	0.371553	0.342601	0.310625	0.746372	0.151523	0.725466	-0.159103
UBFD1	O14562	0.101996	0.998088	0.00647405	0.143118	-0.245592	0.132749	-0.252066
COPE	O14579	0.669	0.784095	-0.128593	0.976365	0.0395692	0.667361	0.168162
NCAN	O14594	0.607984	0.762766	-0.108276	0.953875	0.0443492	0.59717	0.152625
AP3D1	O14617	0.230621	0.214962	-0.214285	0.795641	-0.0735247	0.466314	0.14076
CCS	O14618	0.772399	0.75341	-0.116785	0.931809	-0.0572639	0.926602	0.0595213
ABLIM1	O14639	0.877638	0.95207	0.10943	0.975074	-0.0782873	0.867421	-0.187718
DVL2	O14641	0.951488	0.97046	0.0318647	0.951407	0.041141	0.99745	0.00927629
CHD1	O14646	0.681093	0.826508	0.121941	0.667004	0.181116	0.955037	0.0591748
CHD2	O14647	0.263878	0.605644	-0.187565	0.698072	0.156836	0.239001	0.344402
TOR1A	O14656	0.500535	0.500312	-0.169096	0.960374	-0.0385986	0.649331	0.130497
TOR1B	O14657	0.72915	0.70819	0.170479	0.928146	0.0774152	0.898386	-0.0930643
STX16	O14662	0.875427	0.898336	-0.0508531	0.892737	-0.0523433	0.999906	-0.0014902
ADAM10	O14672	0.135799	0.277893	0.335257	0.832514	-0.115087	0.133065	-0.450344
APAF1	O14727	0.170731	0.307906	0.456818	0.887682	-0.132309	0.171908	-0.589127
ACOT8	O14734	0.136145	0.134781	-0.316277	0.271665	-0.239062	0.846777	0.0772147
CDIPT	O14735	0.11588	0.212945	0.449713	0.900721	-0.102837	0.121875	-0.55255
PDCD5	O14737	0.0883038	0.269706	0.15363	0.622001	-0.085829	0.0793895	-0.239459
PRMT5	O14744	0.079924	0.193212	0.138874	0.762396	-0.0498897	0.0775044	-0.188764
NHERF1	O14745	0.0846766	0.218996	0.168967	0.719754	-0.0706908	0.0798099	-0.239658
CHEK1	O14757	0.958475	0.97856	0.0249872	0.9959	-0.0108628	0.956534	-0.03585
TNFRSF10B	O14763	0.381835	0.737612	-0.13048	0.748098	0.127261	0.352666	0.257741
MEIS2	O14770	0.347803	0.824597	-0.0789906	0.617467	0.12808	0.324911	0.207071
FPGT	O14772	0.574106	0.644854	0.204475	0.998232	-0.0125015	0.612852	-0.216976
TPP1	O14773	0.274684	0.871037	0.0626291	0.474911	-0.153374	0.264592	-0.216003
TCERG1	O14776	0.213253	0.195454	0.143348	0.747713	0.0536463	0.472423	-0.0897017
NDC80	O14777	0.894972	0.890219	-0.0533801	0.989034	-0.0162894	0.944855	0.0370907
NRP1	O14786	0.00858994	0.00698006	-0.469009	0.114998	-0.233845	0.113023	0.235164
TNPO2	O14787	0.186845	0.704915	0.0800285	0.453876	-0.125036	0.169277	-0.205064
UNC13B	O14795	0.794926	0.973962	0.0167456	0.892967	-0.0349476	0.784887	-0.0516933
POLR3A	O14802	0.771665	0.963666	-0.077604	0.889195	0.1392	0.75797	0.216804
PSMA7	O14818	0.427922	0.770026	0.0695062	0.774191	-0.068753	0.398273	-0.138259
SCAMP3	O14828	0.53023	0.556042	-0.103405	0.991584	-0.0117996	0.624905	0.0916054
PHYH	O14832	0.21639	0.208944	0.389593	0.854427	0.108923	0.400743	-0.28067
BACH1	O14867	0.254203	0.429184	0.25328	0.891977	-0.0873261	0.249725	-0.340606
GEMIN2	O14893	0.773947	0.772622	-0.156393	0.985255	-0.0367496	0.857506	0.119644
TAX1BP3	O14907	0.389186	0.46125	-0.109133	0.440091	-0.112866	0.998964	-0.00373282
GIPC1	O14908	0.268897	0.412348	0.120414	0.27445	0.150906	0.936515	0.0304914
LIN7A	O14910	0.630362	0.999627	0.00608179	0.687417	-0.199044	0.67263	-0.205125
TIMM23	O14925	0.119072	0.235315	-0.378285	0.860189	0.10876	0.120325	0.487045
HAT1	O14929	0.97354	0.971084	0.0260385	0.990369	0.0149283	0.99465	-0.0111101
UBE2L6	O14933	0.0420963	0.127236	0.190655	0.644295	-0.0759912	0.0398084	-0.266646
CASK	O14936	0.272673	0.631829	-0.0609944	0.686671	0.054789	0.246945	0.115783
UQCRQ	O14949	0.472708	0.448888	0.291419	0.87702	0.111232	0.7171	-0.180187
MYL12B	O14950	0.0648825	0.0563895	0.182181	0.492803	0.0738932	0.258383	-0.108288
HGS	O14964	0.0614675	0.512276	0.180291	0.235466	-0.284292	0.053818	-0.464583
CLGN	O14967	0.505373	0.523278	-0.190518	0.616165	-0.162388	0.984361	0.02813
VPS26C	O14972	0.594014	0.571282	-0.178293	0.91206	-0.0694072	0.801293	0.108886
PPP1R12A	O14974	0.114752	0.18347	0.285349	0.963511	-0.0364386	0.131696	-0.321788
GAK	O14976	0.599521	0.601893	-0.127663	0.723103	-0.100396	0.975129	0.0272675
HNRNPDL	O14979	0.185597	0.738458	-0.0861739	0.427089	0.151482	0.17012	0.237656
XPO1	O14980	0.0043212	0.0104131	0.243215	0.787557	-0.0368213	0.00528082	-0.280036
BTAF1	O14981	0.131144	0.969925	-0.0138906	0.150579	-0.129235	0.203085	-0.115345
ZNF609	O15014	0.134285	0.361985	0.276756	0.670661	-0.164307	0.121186	-0.441063
SPTBN2	O15020	0.0631884	0.766089	0.0523306	0.15399	-0.1602	0.0624383	-0.212531
SEC16A	O15027	0.375564	0.482587	0.0424865	0.984318	-0.0058804	0.40106	-0.0483669
PLXNB2	O15031	0.860275	0.849866	0.0303737	0.939561	0.0186409	0.975449	-0.0117327
U2SURP	O15042	0.0944663	0.0884175	0.269948	0.718594	0.0823022	0.242808	-0.187646
SETD1A	O15047	0.0617902	0.176111	0.583969	0.672733	-0.247308	0.0578975	-0.831277
KIF3B	O15066	0.278638	0.258713	0.369697	0.798612	0.136402	0.540908	-0.233295
PFAS	O15067	0.00591819	0.00898085	0.240024	0.990243	0.0069955	0.0103243	-0.233029
NACAD	O15069	0.207438	0.530899	0.519115	0.661861	-0.41106	0.18599	-0.930175
DCLK1	O15075	0.00045943	0.000430513	-0.497169	0.128637	-0.140326	0.00255754	0.356843
ANKRD28	O15084	0.207874	0.305618	-0.121743	0.969087	0.0178972	0.22797	0.13964
ARHGEF11	O15085	0.819446	0.856293	0.231941	0.99934	-0.0149314	0.839329	-0.246872
ZNF536	O15090	0.386504	0.538989	0.412071	0.951239	-0.111533	0.389813	-0.523604
1	O15116	0.85811	0.991095	-0.0394952	0.913277	0.126666	0.85693	0.166162
NPC1	O15118	0.0785052	0.0920632	-0.249933	0.956749	-0.0275256	0.132281	0.222408
SCAMP1	O15126	0.00226853	0.00188526	-0.261758	0.021349	-0.158443	0.106385	0.103315
ARPC2	O15144	0.712422	0.79304	0.0854972	0.991075	-0.0164909	0.722758	-0.101988
ARPC3	O15145	0.405097	0.98819	-0.0328594	0.433494	-0.296225	0.506954	-0.263365
POLR1C	O15160	0.124043	0.133024	-0.250112	0.923042	-0.0418674	0.21641	0.208244
TRIM24	O15164	0.048134	0.0884108	0.15187	0.934806	-0.0204418	0.0568279	-0.172312
PGRMC2	O15173	0.169608	0.952305	0.0297755	0.184153	0.20286	0.26741	0.173085
PFDN6	O15212	0.550753	0.982737	0.0106922	0.663444	-0.0536994	0.563641	-0.0643916
GNPAT	O15228	0.330562	0.353921	0.213322	0.440154	0.185952	0.979758	-0.02737
ACOX3	O15254	0.671779	0.926588	-0.0454961	0.650185	-0.111483	0.853729	-0.065987
SURF4	O15260	0.854523	0.890221	-0.0528293	0.998501	0.00594116	0.866544	0.0587705
OGT	O15294	0.0289351	0.717854	0.0595853	0.0779663	-0.202536	0.0293425	-0.262121
PMM2	O15305	0.752555	0.917513	0.126437	0.926697	-0.118796	0.732379	-0.245233
MID1	O15344	0.0347236	0.0419978	0.267233	0.933323	0.0296197	0.0651665	-0.237613
HMGB3	O15347	0.473299	0.984235	0.028605	0.584412	-0.174017	0.493228	-0.202622
PPM1G	O15355	0.0170247	0.154936	0.182542	0.195944	-0.166988	0.0140187	-0.34953
INPPL1	O15357	0.187718	0.173322	0.456676	0.757502	0.159249	0.417919	-0.297427
EIF3D	O15371	0.213416	0.912831	-0.0435746	0.355784	0.159358	0.216311	0.202933
EIF3H	O15372	0.109318	0.24378	0.158993	0.795333	-0.0576429	0.105996	-0.216636
NVL	O15381	0.135175	0.948619	0.018034	0.148977	0.127903	0.22071	0.109869
BCAT2	O15382	0.247112	0.394414	0.30277	0.923637	-0.0821031	0.250361	-0.384873
NCAM2	O15394	0.58758	0.623689	-0.184224	0.997818	-0.0120305	0.659356	0.172193
STX7	O15400	0.0865735	0.478973	-0.15427	0.0747902	-0.343725	0.350037	-0.189455
TOX3	O15405	0.0371893	0.0423746	1.07442	0.0757449	0.917375	0.888307	-0.157043
P4HA2	O15460	0.0126031	0.411838	-0.116101	0.055842	0.252272	0.0114323	0.368373
YKT6	O15498	0.523262	0.541256	0.133914	0.985549	0.0195731	0.631401	-0.114341
ARPC5	O15511	0.393011	0.605048	-0.087564	0.896733	0.0394112	0.37829	0.126975
POLR2D	O15514	0.00645953	0.0601281	0.471611	0.152928	-0.352686	0.00531752	-0.824297
PDPK1	O15530	0.332452	0.356835	-0.117356	0.981113	-0.0146063	0.440344	0.10275
FABP7	O15540	0.00049737	0.0299668	0.453315	0.00700934	-0.625954	0.000402659	-1.07927
RNF113A	O15541	0.816863	0.930176	0.0240451	0.801828	0.0425447	0.957852	0.0184996
KDM6A	O15550	0.880043	0.991028	0.0346856	0.930235	-0.0987904	0.877487	-0.133476
DHX15	O43143	0.297777	0.815908	0.0361704	0.277947	0.0998298	0.554804	0.0636594
RNMT	O43148	0.887157	0.949174	0.0228944	0.879208	0.0362046	0.982421	0.0133101
ZZEF1	O43149	0.00481392	0.896985	-0.0360575	0.0101057	0.359285	0.00639398	0.395342
PLXNB1	O43157	0.597063	0.57419	0.280993	0.91178	0.110122	0.80445	-0.170871
PJA2	O43164	0.357496	0.744879	0.184281	0.707499	-0.200636	0.328944	-0.384917
CYB5B	O43169	0.469241	0.440793	-0.0809096	0.833231	-0.0361083	0.758565	0.0448013
PRPF4	O43172	0.932263	0.965443	0.0225864	0.992765	-0.0102383	0.928871	-0.0328247
PHGDH	O43175	0.197066	0.17619	0.25158	0.520358	0.139915	0.648851	-0.111666
DYNC1LI2	O43237	0.340028	0.777763	0.0841671	0.650879	-0.111739	0.313683	-0.195906
PSMD3	O43242	0.416364	0.820926	0.0339709	0.388945	0.0793662	0.709269	0.0453954
PAPSS1	O43252	0.180304	0.244175	0.22681	0.994952	-0.0119984	0.216709	-0.238808
ZW10	O43264	0.192993	0.627352	-0.130829	0.530353	0.154857	0.171959	0.285686
SART1	O43290	0.3166	0.645368	0.0570747	0.747335	-0.0459524	0.29009	-0.103027
SRGAP3	O43295	0.0968074	0.838222	-0.019679	0.202762	0.0671679	0.0976185	0.0868469
HSPA12A	O43301	0.000319783	0.000567494	-0.468148	0.000555332	-0.469995	0.999476	-0.00184772
ADCY6	O43306	0.869336	0.916334	0.105794	0.870432	0.133917	0.993758	0.0281231
CTIF	O43310	0.402963	0.400999	0.348986	0.94165	0.0830581	0.568645	-0.265928
PPIP5K2	O43314	0.449585	0.608467	-0.0547323	0.951114	0.0167225	0.448301	0.0714548
MAP3K7	O43318	0.155127	0.744252	-0.0720917	0.362717	0.142339	0.143443	0.214431
EEF1E1	O43324	0.210552	0.290558	0.210343	0.987437	-0.0190966	0.241308	-0.22944
MSI1	O43347	0.0858869	0.0840874	0.185542	0.785028	0.0473242	0.198877	-0.138218
HNRNPR	O43390	0.518866	0.998422	0.00547885	0.562166	0.109999	0.591722	0.10452
PRPF3	O43395	0.492832	0.878494	-0.0292086	0.737334	0.0454819	0.468257	0.0746904
TXNL1	O43396	0.0663785	0.374557	0.131315	0.349392	-0.136737	0.0564999	-0.268053
TPD52L2	O43399	0.357814	0.689725	0.0986983	0.763432	-0.0833949	0.329789	-0.182093
EMC8	O43402	0.356862	0.464783	0.30756	0.98279	-0.0433642	0.381723	-0.350925
ERI3	O43414	0.640302	0.709415	0.0979554	0.670683	0.106181	0.997436	0.0082253
SYNJ1	O43426	0.145016	0.154584	-0.112613	0.245573	-0.0935795	0.929089	0.0190333
FIBP	O43427	0.283768	0.394759	-0.0916916	0.304241	-0.106205	0.973091	-0.0145129
EIF4G3	O43432	0.320311	0.413412	0.198316	0.989661	-0.0199283	0.353408	-0.218244
PPIH	O43447	0.264576	0.594288	0.115381	0.711694	-0.0918177	0.240116	-0.207198
HTRA2	O43464	0.816225	0.863244	-0.0547993	0.828801	-0.062141	0.997298	-0.00734171
AKR7A2	O43488	0.00732953	0.160812	0.2333	0.0672899	-0.307916	0.00603459	-0.541216
EPB41L2	O43491	0.774864	0.87097	-0.0293627	0.977935	0.0116832	0.767876	0.0410459
TGOLN2	O43493	0.363966	0.709884	0.498904	0.751588	-0.453195	0.335333	-0.952099
LAMTOR5	O43504	0.498047	0.773038	-0.0787672	0.470055	-0.140906	0.849713	-0.0621386
DENR	O43583	0.550622	0.553321	0.222812	0.97078	0.0474946	0.683687	-0.175317
XPOT	O43592	0.428071	0.542527	0.146156	0.981706	-0.024118	0.448251	-0.170274
DNPH1	O43598	0.908124	0.99933	-0.00572866	0.916949	-0.0656209	0.930155	-0.0598923
DCX	O43602	0.00943231	0.00779207	-0.459516	0.184644	-0.198195	0.0809176	0.261321
TIMM44	O43615	0.492921	0.86267	-0.0442169	0.754113	0.0618323	0.466298	0.106049
CHMP2A	O43633	0.0868143	0.268177	0.868828	0.616358	-0.489106	0.0779323	-1.35793
NCK2	O43639	0.233218	0.234043	0.256479	0.909583	0.058076	0.386173	-0.198403
TSPAN6	O43657	0.414808	0.51756	0.440912	0.987934	-0.0565802	0.442414	-0.497492
PLRG1	O43660	0.176751	0.482748	-0.173572	0.640254	0.13248	0.157622	0.306052
PRC1	O43663	0.186509	0.373778	0.18471	0.82128	-0.0770841	0.177875	-0.261794
ZNF207	O43670	0.01678	0.0224068	0.416961	0.961884	0.0296816	0.030567	-0.38728
NDUFB3	O43676	0.616096	0.590338	0.164174	0.892126	0.0737045	0.843394	-0.0904695
NDUFA2	O43678	0.0637744	0.243654	-0.314898	0.513068	0.202474	0.0557916	0.517372
GET3	O43681	0.385323	0.492408	0.0815997	0.98469	-0.0113354	0.410743	-0.0929351
BUB3	O43684	0.15542	0.178867	0.251928	0.978056	0.0245813	0.230294	-0.227347
ACTN4	O43707	0.150005	0.314203	0.171812	0.812229	-0.0669525	0.144083	-0.238764
BUD23	O43709	0.973165	0.998184	-0.0102972	0.984684	0.0300435	0.972613	0.0403407
GATC	O43716	0.598745	0.609347	-0.181664	0.984008	-0.0314363	0.706363	0.150228
HTATSF1	O43719	0.127737	0.161529	0.241143	0.997289	0.00790874	0.176592	-0.233234
CYTH3	O43739	0.206944	0.191951	-0.353784	0.776073	-0.122352	0.44003	0.231432
AP1G1	O43747	0.32108	0.914291	0.0272212	0.499264	-0.0799027	0.316398	-0.107124
SGTA	O43765	0.355517	0.355332	0.200082	0.937154	0.0460153	0.518771	-0.154067
ENSA	O43768	0.34167	0.435719	0.186113	0.9902	-0.0188598	0.374945	-0.204973
NARS1	O43776	0.60155	0.616466	0.0748928	0.987818	0.0114429	0.701089	-0.0634499
MYO1B	O43795	0.290808	0.843827	-0.0200352	0.27506	-0.0610092	0.520631	-0.0409741
NUDT21	O43809	0.0809764	0.0800586	0.276739	0.793371	0.0679686	0.18569	-0.208771
LANCL1	O43813	0.436388	0.565538	0.0859261	0.972577	-0.0181044	0.448485	-0.104031
STRN	O43815	0.269373	0.258758	0.159529	0.472159	0.112603	0.865103	-0.0469257
RRP9	O43818	0.0802558	0.453422	0.163823	0.0690315	0.358552	0.345	0.194729
AKAP8	O43823	0.0957595	0.377613	0.0958777	0.486983	-0.0805649	0.0828814	-0.176443
IDH3B	O43837	0.484676	0.977523	0.0507671	0.497395	0.298462	0.607584	0.247695
NRDC	O43847	0.185623	0.168258	0.266152	0.70626	0.103334	0.450387	-0.162818
CALU	O43852	0.0443624	0.0646384	0.381498	0.999962	-0.00111197	0.0639676	-0.38261
EDIL3	O43854	0.0172065	0.237933	-0.269847	0.130025	0.340181	0.0142927	0.610028
AHCYL1	O43865	0.0885125	0.108673	0.149835	0.136801	0.138811	0.982287	-0.0110237
CD5L	O43866	0.0959274	0.999932	0.00173154	0.131224	-0.35985	0.12938	-0.361581
NDUFS5	O43920	0.870575	0.892306	0.220505	0.99999	-0.00208114	0.890417	-0.222587
PDE6D	O43924	0.129039	0.124131	-0.346323	0.799734	-0.0957877	0.280895	0.250535
ORC4	O43929	0.308764	0.283369	-0.279684	0.759314	-0.119739	0.62219	0.159945
PEX1	O43933	0.067411	0.146497	0.408498	0.0695663	0.516467	0.832441	0.107969
RAD21	O60216	0.0477146	0.214898	0.140237	0.438588	-0.0962597	0.0411128	-0.236497
TIMM8A	O60220	0.430687	0.52927	-0.155591	0.990225	0.0183064	0.460503	0.173898
KALRN	O60229	0.116661	0.398392	0.227663	0.54869	-0.178706	0.102101	-0.406369
DHX16	O60231	0.762276	0.742721	0.174186	0.920338	0.0903296	0.930827	-0.0838563
HS6ST1	O60243	0.598711	0.999421	0.00680057	0.660308	-0.188704	0.641911	-0.195505
PRPSAP2	O60256	0.0982559	0.172671	0.114843	0.930275	-0.0200409	0.108511	-0.134884
SMARCA5	O60264	0.486477	0.880713	0.0382355	0.462543	0.0996658	0.728155	0.0614303
KIAA0513	O60268	0.381919	0.443505	-0.256071	0.442614	-0.256433	0.999998	-0.000362285
SPAG9	O60271	0.0164287	0.398497	0.0704331	0.076737	-0.137064	0.0145751	-0.207497
KIF5C	O60282	0.025568	0.722493	-0.0443986	0.0262479	-0.202693	0.068459	-0.158295
AQR	O60306	0.853057	0.871051	-0.0180593	0.882044	-0.0172008	0.999681	0.000858506
OPA1	O60313	0.13984	0.144954	-0.157666	0.251495	-0.12668	0.901608	0.0309858
ZEB2	O60315	0.254759	0.57852	0.485526	0.710125	-0.377162	0.230995	-0.862688
MCM3AP	O60318	0.737396	0.999946	-0.00292513	0.773179	-0.205731	0.77858	-0.202806
KIF1B	O60333	0.125765	0.11213	0.081582	0.628493	0.0321288	0.367675	-0.0494533
KDM1A	O60341	0.966361	0.966873	-0.0123715	0.978633	-0.00989555	0.998644	0.0024759
TBC1D12	O60347	0.000309399	0.00077442	1.86361	0.655309	-0.229264	0.000409198	-2.09288
FADS1	O60427	0.272949	0.995858	0.0185503	0.314911	0.342545	0.348898	0.323995
GSDME	O60443	0.710953	0.777581	-0.103475	0.996082	0.0126529	0.730912	0.116128
NRP2	O60462	0.508972	0.990115	0.0163317	0.533948	0.136966	0.607767	0.120635
ACSL4	O60488	0.0370801	0.566449	-0.0773169	0.12845	0.168142	0.0339783	0.245459
SNX3	O60493	0.540352	0.598355	-0.090726	0.594822	-0.0912951	0.999978	-0.000569154
OGA	O60502	0.0851862	0.777194	-0.0531193	0.0830236	-0.204673	0.199987	-0.151554
SORBS3	O60504	0.235635	0.594566	-0.103121	0.211717	-0.195517	0.654135	-0.092396
SYNCRIP	O60506	0.729163	0.77716	-0.119113	0.999488	0.00525502	0.760476	0.124368
CDC40	O60508	0.106145	0.340702	0.139323	0.0937963	0.232755	0.586619	0.0934326
RANBP6	O60518	0.264644	0.911879	0.0327931	0.427619	-0.106345	0.263695	-0.139138
NEMF	O60524	0.0255957	0.419682	-0.195463	0.117747	0.344738	0.0224073	0.540202
PLOD3	O60568	0.159661	0.655764	0.150983	0.142929	0.372079	0.43153	0.221096
EIF4E2	O60573	0.900768	0.986607	-0.01466	0.894525	-0.0425068	0.952791	-0.0278468
CCNT2	O60583	0.24298	0.444026	0.641093	0.851238	-0.269704	0.232643	-0.910797
DIAPH1	O60610	0.00530883	0.0115827	0.229108	0.868583	-0.0270275	0.00682402	-0.256136
SELENOF	O60613	0.0844754	0.937478	0.0288669	0.148077	-0.185268	0.0954674	-0.214135
SNAP91	O60641	0.00253398	0.00596003	-0.88123	0.00323302	-0.995749	0.800341	-0.11452
EXOC3	O60645	0.800795	0.884695	0.0434329	0.98217	-0.0164948	0.795346	-0.0599276
PLIN3	O60664	0.0337798	0.0285536	0.261533	0.191765	0.148395	0.343788	-0.113139
KPNA6	O60684	0.0769605	0.501538	-0.0515503	0.298792	0.071441	0.0668382	0.122991
UGDH	O60701	0.319201	0.505611	0.0990012	0.904871	-0.0360242	0.31227	-0.135025
CTNND1	O60716	0.368234	0.657545	0.0386218	0.811249	-0.0267866	0.342619	-0.0654084
EIF1B	O60739	0.0324135	0.822916	-0.0414771	0.0740013	0.188898	0.0351487	0.230375
SNX2	O60749	0.208635	0.234302	0.227987	0.979997	0.0236963	0.296384	-0.20429
DPM1	O60762	0.252697	0.289412	0.0967555	0.332624	0.090025	0.99257	-0.0067305
USO1	O60763	0.218457	0.454912	0.0955759	0.783317	-0.0507393	0.202895	-0.146315
MRPS14	O60783	0.00562359	0.0203252	-0.40291	0.48528	0.128401	0.00561206	0.531311
TOM1	O60784	0.0439692	0.198648	0.375879	0.436826	-0.250538	0.0379464	-0.626416
H2BC12	O60814	0.8681	0.986101	-0.0212801	0.929883	0.0487429	0.862355	0.070023
CCDC22	O60826	0.194073	0.195451	-0.108668	0.898584	-0.0242742	0.337087	0.0843939
PQBP1	O60828	0.0764629	0.909134	-0.10839	0.143355	0.577743	0.0840429	0.686133
PRAF2	O60831	0.310911	0.468323	-0.190471	0.9335	0.0540097	0.312677	0.244481
DKC1	O60832	0.326023	0.742086	-0.14449	0.664595	0.170739	0.298771	0.315229
EIF5B	O60841	0.0940326	0.100942	0.189647	0.903576	0.0327021	0.175221	-0.156945
EDF1	O60869	0.149644	0.133132	0.153362	0.628942	0.063888	0.427598	-0.0894745
KIN	O60870	0.0556971	0.0492052	0.446213	0.528192	0.164722	0.207098	-0.281491
DNAJA2	O60884	0.100695	0.354794	0.216699	0.540175	-0.160925	0.0880036	-0.377624
BRD4	O60885	0.128432	0.292351	0.169738	0.773601	-0.0711362	0.121682	-0.240874
CUTA	O60888	0.767598	0.749037	-0.146611	0.941581	-0.0656035	0.912751	0.0810076
PFDN1	O60925	0.610222	0.824453	0.063608	0.585914	0.109054	0.904718	0.0454457
PPP1R11	O60927	0.51058	0.597216	0.339716	0.543813	0.372352	0.994815	0.0326356
RNGTT	O60942	0.597571	0.683751	-0.0536578	0.993403	0.00685475	0.621575	0.0605126
ABCB7	O75027	0.866202	0.888592	-0.0938174	0.886671	-0.0946905	0.99999	-0.000873088
KIF21B	O75037	0.0428023	0.97099	0.0191259	0.0725604	-0.228634	0.054331	-0.24776
SRGAP2	O75044	0.599171	0.999649	0.00275393	0.658592	-0.0985383	0.644276	-0.101292
PLXNA2	O75051	0.0153028	0.0254248	-0.116293	0.992812	0.00366413	0.0222758	0.119957
IGSF3	O75054	0.70603	0.992744	-0.0141644	0.783241	0.0837373	0.719591	0.0979017
WDR1	O75083	0.485032	0.458547	-0.139569	0.747035	-0.0817759	0.861306	0.0577932
SLIT1	O75093	0.551506	0.907367	-0.0451933	0.765861	0.0759715	0.52939	0.121165
ATP9A	O75110	0.285361	0.358305	-0.236818	0.997472	0.0107493	0.330961	0.247567
N4BP1	O75113	0.550119	0.562993	-0.124547	0.662944	-0.103854	0.982679	0.0206933
ROCK2	O75116	0.11651	0.293134	0.15874	0.720193	-0.0757979	0.107933	-0.234538
CLASP2	O75122	0.00534754	0.00479366	-0.206997	0.0283622	-0.140604	0.29005	0.066393
CPNE3	O75131	0.904612	0.937293	-0.0414105	0.996451	0.00965188	0.906735	0.0510623
ATG13	O75143	0.396756	0.409459	0.519309	0.969755	0.0893033	0.527131	-0.430006
PPFIA3	O75145	0.693468	0.767691	0.0946281	0.99436	-0.0135355	0.711173	-0.108164
HIP1R	O75146	0.152289	0.538623	0.22578	0.511026	-0.236276	0.133801	-0.462056
RNF40	O75150	0.134471	0.124651	0.124236	0.324423	0.0836433	0.735985	-0.0405929
PHF2	O75151	0.161688	0.163398	-0.354546	0.887139	-0.0783373	0.293893	0.276209
ZC3H11A	O75152	0.0987374	0.577916	0.0825664	0.32418	-0.124595	0.0871559	-0.207161
CLUH	O75153	0.631672	0.955087	0.0547247	0.782804	-0.128518	0.620038	-0.183243
KDM4A	O75164	0.121162	0.113234	-0.297347	0.742059	-0.0927955	0.292634	0.204551
DNAJC13	O75165	0.373117	0.345502	-0.240988	0.687231	-0.134705	0.787342	0.106283
PPP6R2	O75170	0.0783813	0.631395	-0.17932	0.0710983	-0.525561	0.237223	-0.346241
SS18L1	O75177	0.0171707	0.21789	0.405733	0.141133	-0.478817	0.0141931	-0.884551
ANKRD17	O75179	0.778898	0.828448	0.0418121	0.797942	0.0459395	0.998108	0.0041274
SIN3B	O75182	0.00595624	0.0638044	0.260447	0.127727	-0.210793	0.00485924	-0.47124
DNAJB6	O75190	0.547856	0.741432	0.224722	0.925355	-0.112259	0.530278	-0.336981
COQ9	O75208	0.114974	0.517837	0.242441	0.100135	0.527016	0.417781	0.284575
GGCT	O75223	0.0405631	0.0496072	0.396504	0.948886	0.0399616	0.0729755	-0.356542
NDUFS7	O75251	0.0804993	0.482116	-0.211925	0.324815	0.27256	0.0695823	0.484484
NDUFS2	O75306	0.380756	0.392708	-0.167613	0.966988	-0.029351	0.513244	0.138262
ZPR1	O75312	0.0629623	0.190753	0.20909	0.636862	-0.0979062	0.0578914	-0.306997
NIPSNAP2	O75323	0.818458	0.803828	-0.0958674	0.960078	-0.0407782	0.928736	0.0550892
PDCD6	O75340	0.448466	0.614998	-0.0943722	0.944856	0.0310557	0.444474	0.125428
TBCA	O75347	0.00801292	0.0821668	0.298917	0.146001	-0.248411	0.0065494	-0.547328
ATP6V1G1	O75348	0.860848	0.979412	0.0372432	0.93463	-0.06741	0.851841	-0.104653
VPS4B	O75351	0.642056	0.639051	-0.130897	0.971926	-0.0318303	0.767362	0.0990671
MPDU1	O75352	0.988914	0.999265	-0.00832667	0.988691	-0.0327885	0.993684	-0.0244619
MACROH2A1	O75367	0.146001	0.356038	-0.251367	0.72375	0.132093	0.134123	0.383459
SH3BGRL	O75368	0.118166	0.23187	0.35363	0.864564	-0.0992616	0.119921	-0.452892
FLNB	O75369	0.165516	0.99983	-0.00148401	0.215086	0.161791	0.210405	0.163275
NCOR1	O75376	0.21875	0.30367	0.228756	0.247612	0.252201	0.984713	0.0234453
NDUFS6	O75380	0.0770124	0.885597	-0.0672667	0.150937	0.311043	0.0824774	0.378309
PEX14	O75381	0.272546	0.254077	-0.174138	0.523914	-0.112092	0.807635	0.0620463
CS	O75390	0.6977	0.991419	0.0150266	0.77935	-0.0825179	0.709824	-0.0975445
SPAG7	O75391	0.0387155	0.067442	0.455505	0.963301	-0.042087	0.0487529	-0.497592
SEC22B	O75396	0.0924816	0.275333	0.0439353	0.634449	-0.0242228	0.0833992	-0.0681581
PRPF40A	O75400	0.649697	0.999656	-0.00197985	0.690507	-0.0671082	0.704662	-0.0651284
LRCH4	O75427	0.0133377	0.0473942	0.698238	0.532342	-0.253485	0.0128412	-0.951723
MTX2	O75431	0.145627	0.681647	-0.0725374	0.381406	0.121098	0.131634	0.193635
VPS26A	O75436	0.0390254	0.352115	-0.0594243	0.217915	0.0749937	0.0329952	0.134418
NDUFB1	O75438	0.00102885	0.0739936	-0.172898	0.00988668	0.281732	0.000860369	0.45463
PMPCB	O75439	0.380781	0.356354	0.12041	0.6543	0.073156	0.831499	-0.0472542
MED24	O75448	0.220904	0.692419	0.135288	0.531458	-0.181585	0.199317	-0.316873
PSIP1	O75475	0.486987	0.529604	-0.072059	0.564005	-0.0680203	0.997773	0.00403866
ERLIN1	O75477	0.524083	0.768622	-0.107814	0.879782	0.0743415	0.498451	0.182156
GPC4	O75487	4.66e-05	0.0745975	-0.194507	0.000209361	0.661648	4.79e-05	0.856155
NDUFS3	O75489	0.988424	0.987294	-0.0153065	0.996085	-0.00847133	0.997449	0.00683516
SRSF10	O75494	0.47209	0.509026	0.0785124	0.557675	0.0724277	0.995452	-0.00608471
CLN5	O75503	0.790742	0.984121	-0.0697393	0.787355	-0.27477	0.873256	-0.20503
HSBP1	O75506	0.0548983	0.693526	0.132942	0.151786	-0.34606	0.0524141	-0.479002
ECI2	O75521	0.65451	0.939766	0.0305516	0.636315	0.0852528	0.823126	0.0547013
KHDRBS3	O75525	0.00572126	0.00692909	-0.288422	0.013616	-0.249849	0.801101	0.0385725
TAF5L	O75529	0.0306618	0.190667	0.287498	0.311324	-0.230683	0.0257502	-0.518181
EED	O75530	0.221551	0.203791	-0.139539	0.477871	-0.0880269	0.760086	0.0515117
BANF1	O75531	0.0166455	0.189434	-0.236683	0.155979	0.254672	0.0136939	0.491356
SF3B1	O75533	0.0041442	0.00359203	0.20747	0.209098	0.0727942	0.026971	-0.134676
CSDE1	O75534	0.0495854	0.0576076	0.212063	0.924807	0.0272159	0.0928216	-0.184847
PRKRA	O75569	0.594307	0.994326	0.0111138	0.67806	-0.0949346	0.620435	-0.106048
MYCBP2	O75592	0.397335	0.43069	-0.390671	0.9916	-0.0363441	0.491901	0.354327
GCAT	O75600	0.781233	0.949727	-0.0491582	0.913679	0.0652504	0.764083	0.114409
NPM3	O75607	0.54246	0.685703	0.190625	0.964183	-0.0575435	0.541439	-0.248168
LYPLA1	O75608	0.19641	0.764646	0.0310893	0.429123	-0.0580799	0.181614	-0.0891692
SNRNP200	O75643	0.043935	0.0880828	0.0933087	0.892569	-0.0163539	0.0496208	-0.109663
TIPRL	O75663	0.168581	0.253719	0.213836	0.970031	-0.0282838	0.189025	-0.24212
SURF6	O75683	0.467825	0.528387	-0.250259	0.999994	0.000720153	0.526645	0.250979
PPM1B	O75688	0.120532	0.526128	0.142326	0.428445	-0.166513	0.105157	-0.308839
NUP155	O75694	0.5701	0.556847	-0.0459414	0.94246	-0.0139618	0.74207	0.0319796
RP2	O75695	0.846419	0.833222	0.0585561	0.963726	0.0260219	0.944073	-0.0325342
WDHD1	O75717	0.540974	0.995194	-0.00698846	0.625247	0.0718356	0.573023	0.0788241
CRTAP	O75718	0.00550889	0.655703	-0.0750431	0.0156831	0.335607	0.0060758	0.41065
SLC25A12	O75746	0.0454438	0.0826605	-0.225565	0.940946	0.0282593	0.0543901	0.253825
PALM	O75781	0.633284	0.92233	0.0651938	0.61151	0.166642	0.825263	0.101448
ATP6AP2	O75787	0.560621	0.533502	-0.18962	0.873566	-0.0842457	0.81156	0.105374
RNASEH2A	O75792	0.40889	0.412204	-0.251483	0.954588	-0.053504	0.559951	0.197979
CDC123	O75794	0.538922	0.555182	-0.143712	0.647626	-0.121822	0.985029	0.0218892
POP7	O75817	0.0459677	0.0437459	-0.640235	0.133616	-0.461241	0.666627	0.178994
RPP40	O75818	0.215387	0.255677	-0.35005	0.996134	-0.016541	0.283286	0.333509
EIF3G	O75821	0.0407096	0.109041	0.280287	0.718275	-0.0912694	0.0402701	-0.371556
EIF3J	O75822	0.420144	0.673653	0.072273	0.860973	-0.0435509	0.396918	-0.115824
PSMD10	O75832	0.167762	0.940966	0.0357147	0.17933	0.22008	0.272034	0.184365
ZMPSTE24	O75844	0.609154	0.617098	0.460532	0.982232	0.0852408	0.719441	-0.375291
IDH1	O75874	0.00635411	0.117769	0.207579	0.0747742	-0.238663	0.00516151	-0.446242
ATRN	O75882	0.420527	0.475615	0.332351	0.999703	0.00622411	0.487394	-0.326127
RBBP9	O75884	0.0284367	0.0565371	0.264759	0.908192	-0.0375804	0.0338316	-0.302339
STAM2	O75886	0.10348	0.130941	-0.158782	0.994143	-0.0071146	0.149386	0.151668
CCNK	O75909	0.362987	0.759804	0.210444	0.700441	-0.241289	0.334614	-0.451733
PAK3	O75914	0.372546	0.87193	-0.122522	0.354428	-0.364892	0.604619	-0.24237
ARL6IP5	O75915	0.201121	0.438494	-0.181405	0.763603	0.0988191	0.185746	0.280224
PIAS1	O75925	0.0565795	0.0804576	0.159684	1	1.38e-05	0.0804812	-0.15967
BCAS2	O75934	0.26597	0.977414	0.0165109	0.368681	-0.118872	0.28963	-0.135383
DCTN3	O75935	0.654891	0.99836	-0.00611698	0.718317	0.0893607	0.687423	0.0954777
DNAJC8	O75937	0.017459	0.0720792	0.223	0.459	-0.10224	0.0158916	-0.32524
SMNDC1	O75940	0.0203236	0.0603428	0.299186	0.65412	-0.0933835	0.0203383	-0.39257
ATP5PD	O75947	0.139382	0.311289	-0.10952	0.77948	0.046651	0.131881	0.156171
FLOT1	O75955	0.996327	0.998637	-0.00320061	0.995987	-0.00549546	0.999299	-0.00229485
CDK2AP2	O75956	0.717191	0.872089	0.238342	0.94292	-0.155139	0.698432	-0.393481
TRIO	O75962	0.0292824	0.0425648	-0.186529	0.0449137	-0.183961	0.998931	0.00256839
ATP5MG	O75964	0.187922	0.982351	-0.0216971	0.214619	-0.230889	0.268252	-0.209192
MPDZ	O75970	0.402548	0.877585	0.279832	0.635845	-0.535895	0.383212	-0.815728
CPD	O75976	0.715339	0.818576	0.025879	0.713165	0.034034	0.979703	0.00815508
GLRX3	O76003	0.0818516	0.0706176	0.224019	0.472012	0.100009	0.337232	-0.124009
RSL1D1	O76021	0.0327883	0.772903	-0.0616448	0.0809554	0.236602	0.0341892	0.298246
WFS1	O76024	0.23233	0.55303	0.312494	0.692707	-0.241213	0.209737	-0.553707
NEBL	O76041	0.328791	0.302919	-0.214287	0.773902	-0.0913524	0.638369	0.122934
SNCG	O76070	0.0868329	0.0884095	0.44693	0.839969	0.097651	0.182949	-0.349279
CIAO1	O76071	0.968482	0.994403	0.00894116	0.96577	0.022329	0.98751	0.0133879
RGS20	O76081	0.157235	0.304796	0.112077	0.154892	0.149422	0.853617	0.0373456
SRP72	O76094	0.55316	0.666424	0.0863939	0.98238	-0.0174836	0.5655	-0.103878
JTB	O76095	0.187092	0.963722	0.0363342	0.205182	0.272976	0.282995	0.236642
DDAH1	O94760	0.101791	0.91482	0.0434222	0.184161	-0.218423	0.109935	-0.261845
URI1	O94763	0.249987	0.556717	-0.104411	0.227316	-0.179966	0.725249	-0.0755552
LY6H	O94772	0.103276	0.0897321	-1.03859	0.38642	-0.56989	0.508937	0.468695
MTA2	O94776	0.0146395	0.0132364	0.187393	0.423715	0.0598339	0.0640973	-0.127559
ACTL6B	O94805	0.399997	0.518534	-0.165277	0.418682	-0.193945	0.978171	-0.028668
TPPP	O94811	0.0317841	0.0267466	-0.384657	0.321887	-0.169793	0.191766	0.214864
KBTBD11	O94819	0.413638	0.507633	0.366778	0.992104	-0.0374099	0.447081	-0.404188
TOMM70	O94826	0.0867282	0.180295	-0.221538	0.847706	0.0599008	0.0888718	0.281439
IPO13	O94829	0.00718628	0.75183	-0.0357564	0.0182589	0.19023	0.00827013	0.225987
DDHD2	O94830	0.9206	0.999447	0.00579641	0.92838	0.0675939	0.939653	0.0617975
TOX4	O94842	0.151686	0.137717	0.282886	0.384846	0.178696	0.697271	-0.10419
NFASC	O94856	0.256609	0.743626	0.106855	0.552246	-0.155278	0.234387	-0.262134
UFL1	O94874	0.599347	0.572637	0.0553579	0.880133	0.0255184	0.840955	-0.0298395
PHF14	O94880	0.958058	0.990085	0.0360368	0.953999	0.0785947	0.986209	0.0425579
UBXN7	O94888	0.0730858	0.373334	0.112296	0.384318	-0.110345	0.0623936	-0.222641
SUN1	O94901	0.821449	0.816124	-0.0627935	0.898171	-0.0452751	0.9838	0.0175184
PLPBP	O94903	0.31343	0.465564	0.204205	0.939544	-0.0548494	0.317083	-0.259054
ERLIN2	O94905	0.139323	0.388173	0.156055	0.648925	-0.100804	0.124734	-0.25686
PRPF6	O94906	0.14385	0.127037	0.136035	0.593929	0.0594188	0.439813	-0.0766161
FRYL	O94915	0.860875	0.976442	0.0260364	0.850782	0.0685976	0.938687	0.0425612
ENDOD1	O94919	0.174887	0.252685	-0.512097	0.981394	0.0530642	0.20066	0.565161
GLS	O94925	0.169406	0.864382	0.0882247	0.319139	-0.269696	0.16739	-0.357921
HAUS5	O94927	0.170851	0.940662	0.0595682	0.182261	0.363809	0.276617	0.304241
KDM4B	O94953	0.0100924	0.00999624	0.542096	0.547552	0.133376	0.0344447	-0.40872
MTCL2	O94964	0.457998	0.593098	0.114576	0.969191	-0.026871	0.466249	-0.141447
USP19	O94966	0.307717	0.396701	0.302236	0.991241	-0.0272081	0.342938	-0.329444
WDR47	O94967	0.00115291	0.00382435	-0.178559	0.449358	0.0423191	0.00126367	0.220879
AP2A2	O94973	0.0130955	0.108311	-0.119313	0.0108253	-0.214025	0.206111	-0.0947121
SEC31A	O94979	0.063284	0.0701508	0.150234	0.121795	0.126883	0.902739	-0.0233511
SLITRK5	O94991	0.356038	0.727687	-0.0567949	0.722513	0.0574645	0.327338	0.114259
HEXIM1	O94992	0.0610852	0.061514	0.449098	0.790147	0.10326	0.143326	-0.345839
UBR5	O95071	0.0699575	0.998834	0.00587449	0.0949727	0.32653	0.100698	0.320655
PRSS23	O95084	0.0156493	0.443135	0.176193	0.0142284	0.560108	0.0661821	0.383915
SCAF4	O95104	0.51816	0.999975	-0.000873314	0.573783	-0.135613	0.577527	-0.13474
MFN2	O95140	0.28286	0.256505	-0.230707	0.681323	-0.112294	0.65462	0.118412
UBE4B	O95155	0.415254	0.472348	-0.21727	0.480149	-0.214572	0.999868	0.00269763
ZFPL1	O95159	0.0528623	0.205543	0.226114	0.0464222	0.362829	0.506336	0.136716
ELP1	O95163	0.545901	0.966603	0.0160416	0.546134	0.0711448	0.685488	0.0551032
UBL3	O95164	0.840399	0.992831	0.0409422	0.842518	0.202662	0.895588	0.16172
NDUFB4	O95168	0.165451	0.680806	0.100479	0.149096	0.256403	0.426354	0.155924
NDUFB8	O95169	0.151859	0.989291	0.0148072	0.181173	0.216991	0.216085	0.202184
NDUFA7	O95182	0.383033	0.999804	0.00351507	0.439678	0.244545	0.448799	0.24103
CSPG5	O95196	0.426056	0.417352	0.186829	0.927803	0.0510107	0.610239	-0.135818
RTN3	O95197	0.169382	0.40369	0.275491	0.725525	-0.15559	0.154908	-0.431081
LETM1	O95202	0.204689	0.294833	-0.183578	0.976544	0.0230253	0.228403	0.206603
ZRANB2	O95218	0.0532162	0.0990236	0.443464	0.925566	-0.0662535	0.0615278	-0.509718
SNX4	O95219	0.0754473	0.0743307	-0.114746	0.780725	-0.0285605	0.177574	0.086185
LUC7L3	O95232	0.128554	0.113677	0.222283	0.599016	0.0927545	0.395197	-0.129529
KIF4A	O95239	0.0774532	0.0771941	0.308629	0.800296	0.0735206	0.176103	-0.235109
SBF1	O95248	0.258308	0.251307	-0.261178	0.880487	-0.0709387	0.444032	0.190239
KAT7	O95251	0.346414	0.384183	-0.189366	0.993437	-0.0144546	0.434219	0.174912
ATE1	O95260	0.200652	0.296556	0.518959	0.968854	-0.0754244	0.220705	-0.594383
VAPB	O95292	0.251093	0.774055	0.0422386	0.231528	0.112423	0.517398	0.0701848
SNAPIN	O95295	0.0495869	0.0505029	-0.156512	0.78403	-0.0346976	0.118699	0.121814
MPZL1	O95297	0.708997	0.794081	0.15838	0.717216	0.191848	0.989362	0.0334688
NDUFA10	O95299	0.129566	0.699977	0.0481125	0.118392	0.138249	0.333586	0.0901367
FKBP9	O95302	0.044967	0.231493	0.664564	0.383684	-0.513674	0.038232	-1.17824
CELF2	O95319	0.0216087	0.50114	0.155054	0.0832284	-0.347	0.0198193	-0.502054
PGLS	O95336	0.427457	0.983557	0.0215622	0.538719	-0.138791	0.449496	-0.160353
SMC2	O95347	0.0253776	0.0314124	0.218643	0.932587	0.0226667	0.0484004	-0.195976
ATG7	O95352	0.617462	0.731209	-0.111246	0.622646	-0.13879	0.980014	-0.0275439
TACC2	O95359	0.218514	0.89287	-0.0383132	0.217052	-0.159546	0.377186	-0.121232
LYPLA2	O95372	0.23895	0.845401	-0.0523435	0.228177	-0.17446	0.44226	-0.122116
IPO7	O95373	0.634115	0.877337	0.0337637	0.608029	0.0679695	0.874385	0.0342058
ARIH2	O95376	0.440397	0.443047	0.353147	0.957692	0.0760718	0.590252	-0.277076
SLU7	O95391	0.345494	0.686087	-0.10782	0.749338	0.093639	0.317533	0.201459
PGM3	O95394	0.00926534	0.0239188	0.234045	0.742949	-0.0478341	0.0104051	-0.281879
MOCS3	O95396	0.904706	0.899619	-0.0758999	0.952054	-0.0514755	0.988927	0.0244245
CD2BP2	O95400	0.0386291	0.131466	0.199941	0.576348	-0.0911032	0.0354808	-0.291044
SVIL	O95425	0.376767	0.999992	-0.00032619	0.436981	-0.112963	0.438804	-0.112637
BAG4	O95429	0.28064	0.280169	-0.102283	0.918484	-0.0238053	0.443338	0.0784773
AHSA1	O95433	0.14002	0.204324	0.15817	0.985454	-0.0132094	0.166206	-0.17138
PARN	O95453	0.93173	0.972086	0.028478	0.987958	-0.0186034	0.926133	-0.0470814
PSMG1	O95456	0.0199975	0.172995	-0.172061	0.211837	0.158826	0.0165146	0.330887
SGPL1	O95470	0.381544	0.980754	0.0569193	0.403425	0.420506	0.494737	0.363586
SEC24A	O95486	0.506583	0.910852	0.0338992	0.716429	-0.0654099	0.48752	-0.0993091
SEC24B	O95487	0.0536569	0.38019	0.0480725	0.279269	-0.0567674	0.0455598	-0.10484
ADGRL2	O95490	0.167983	0.899152	-0.0219977	0.171166	-0.103978	0.297032	-0.0819807
ETHE1	O95571	0.177288	0.906299	0.037276	0.181149	0.179361	0.307046	0.142085
ACSL3	O95573	0.174741	0.332241	-0.134505	0.85692	0.046312	0.171323	0.180817
POLR1A	O95602	0.499471	0.728088	0.0806604	0.893627	-0.0471739	0.477112	-0.127834
YEATS4	O95619	0.46791	0.572495	0.160326	0.987592	-0.0228775	0.492094	-0.183203
STAMBP	O95630	0.797942	0.947216	-0.0368784	0.780999	-0.0800594	0.928585	-0.0431811
NTN1	O95631	0.676029	0.946465	0.0576985	0.659121	0.163878	0.833367	0.106179
ASMTL	O95671	0.230804	0.424048	0.192207	0.853097	-0.0777919	0.221853	-0.269999
CDS2	O95674	0.0981128	0.116361	-0.235348	0.15523	-0.213176	0.972402	0.0221716
BRD1	O95696	0.958449	0.99615	-0.0224811	0.978103	0.0539468	0.956696	0.076428
SNAP29	O95721	0.234088	0.482801	0.309733	0.781743	-0.172659	0.216816	-0.482392
OXSR1	O95747	0.0170163	0.135914	0.16809	0.224139	-0.138914	0.0140865	-0.307003
GGPS1	O95749	0.259079	0.60166	0.154418	0.693221	-0.12952	0.234397	-0.283938
HSPA4L	O95757	0.600075	0.574555	0.0647946	0.826834	0.0367685	0.894061	-0.0280261
8	O95777	0.762539	0.746937	-0.0976496	0.890482	-0.0606384	0.95719	0.0370112
AP2A1	O95782	0.136633	0.388621	-0.069726	0.121992	-0.115701	0.638481	-0.0459748
WIZ	O95785	0.0566375	0.0505627	0.329691	0.557165	0.116796	0.19902	-0.212896
STAU1	O95793	0.257218	0.399013	-0.0898797	0.934377	0.0226722	0.262836	0.112552
TTC4	O95801	0.187157	0.16702	0.472075	0.505058	0.263819	0.641498	-0.208256
BAG2	O95816	0.0368719	0.0827766	0.299798	0.0398389	0.366096	0.830717	0.0662987
MAP4K4	O95819	0.564384	0.571224	0.171716	0.977402	0.0331095	0.686085	-0.138606
MLYCD	O95822	0.0311654	0.090663	0.671829	0.668962	-0.229069	0.0305042	-0.900898
CRYZL1	O95825	0.559802	0.534945	-0.191746	0.789605	-0.11388	0.893309	0.0778661
AIFM1	O95831	0.728948	0.848352	-0.0373978	0.968246	0.0163778	0.718643	0.0537756
BPNT1	O95861	0.13274	0.363633	-0.138624	0.119477	-0.222552	0.662106	-0.0839275
FADS2	O95864	0.301614	0.394162	-0.351866	0.988801	0.0357029	0.334052	0.387568
DDAH2	O95865	0.0596093	0.408672	0.2046	0.28814	-0.248972	0.0508571	-0.453573
ABHD16A	O95870	0.173132	0.180559	0.110162	0.290478	0.0896307	0.923503	-0.0205315
TXNDC12	O95881	0.24881	0.326137	0.290349	0.993737	-0.0197115	0.286939	-0.31006
MBD3	O95983	0.189334	0.177382	0.0996066	0.398982	0.0674409	0.78999	-0.0321657
TOP3B	O95985	0.21607	0.328866	-0.216238	0.230034	-0.256774	0.953952	-0.0405352
NUDT3	O95989	0.0812073	0.275636	0.499887	0.567718	-0.3106	0.071808	-0.810487
BCL10	O95999	0.463819	0.498055	0.492433	0.993962	0.0432162	0.553757	-0.449216
NDUFB10	O96000	0.539264	0.547056	-0.11603	0.976333	-0.0219842	0.66368	0.0940461
CLPTM1	O96005	0.382257	0.354189	-0.258451	0.699745	-0.142718	0.786919	0.115733
TOMM40	O96008	0.516436	0.782224	-0.106657	0.859441	0.0830789	0.48882	0.189736
PEX11B	O96011	0.531833	0.813886	0.0870151	0.843924	-0.0787407	0.503127	-0.165756
PAK4	O96013	0.224534	0.208422	0.234834	0.784077	0.0821638	0.464786	-0.15267
ACTL6A	O96019	0.142902	0.322021	-0.129891	0.772414	0.0573868	0.134508	0.187277
NSD2	O96028	0.238213	0.492167	0.0912734	0.778665	-0.0520827	0.220271	-0.143356
MOCS2	O96033	0.0833974	0.142612	-0.379271	0.0959708	-0.43189	0.948692	-0.052619
CYB5A	P00167	0.673706	0.6875	0.157913	0.991174	0.0235327	0.758782	-0.134381
LDHA	P00338	0.194402	0.293479	0.261173	0.962637	-0.041447	0.212012	-0.30262
ALDH1A1	P00352	0.0824111	0.0922059	-0.215378	0.928655	-0.0307836	0.147568	0.184594
GLUD1	P00367	0.607716	0.652269	0.0797113	0.999664	0.00215539	0.666303	-0.0775559
DHFR	P00374	0.340891	0.810999	-0.0759068	0.62075	0.11722	0.317104	0.193127
CYB5R3	P00387	0.928142	0.952685	-0.028177	0.997501	0.00637677	0.929981	0.0345537
GSR	P00390	0.244111	0.659033	0.0797904	0.606262	-0.088053	0.219695	-0.167843
COX2	P00403	0.788381	0.884564	0.0698286	0.976143	-0.0307198	0.779713	-0.100548
SOD1	P00441	0.000785738	0.00637949	0.422446	0.0839589	-0.228009	0.000675143	-0.650455
PNP	P00491	0.666247	0.701092	0.152907	0.99905	0.00767316	0.724544	-0.145234
GOT2	P00505	0.436446	0.905472	0.0439599	0.64636	-0.0948951	0.420601	-0.138855
ABL1	P00519	0.307036	0.448989	0.374294	0.948346	-0.0902278	0.31441	-0.464522
1	P00558	0.0389211	0.0794913	0.313976	0.885559	-0.055234	0.0440602	-0.36921
AK1	P00568	0.321281	0.813349	-0.0532407	0.299224	-0.140578	0.59107	-0.0873369
ADA	P00813	0.0987451	0.0854815	0.455498	0.485778	0.210312	0.389312	-0.245186
ATP6	P00846	0.452924	0.518178	-0.284936	0.999799	0.00470985	0.508136	0.289646
CA2	P00918	0.0391285	0.0614754	0.490001	0.993185	-0.0188184	0.0535273	-0.508819
NRAS	P01111	0.0171627	0.0677583	-0.151453	0.0158154	-0.217274	0.481466	-0.065821
KRAS	P01116	0.236736	0.278422	-0.156217	0.30725	-0.148745	0.996342	0.00747292
LDLR	P01130	0.335782	0.336859	0.276467	0.936685	0.0619465	0.495651	-0.21452
INS	P01308	0.0140582	0.273943	-0.269796	0.0904539	0.407478	0.0118876	0.677274
COL2A1	P02458	0.466952	0.443115	0.400946	0.874959	0.153025	0.712922	-0.247922
LMNA	P02545	0.0132953	0.293442	0.339245	0.0113611	0.8893	0.0797855	0.550055
APOC3	P02656	0.0178136	0.706125	-0.168088	0.0488345	0.63387	0.0185919	0.801958
APCS	P02743	0.00791844	0.0431918	-0.872535	0.301314	0.448777	0.00697508	1.32131
FN1	P02751	0.228718	0.370041	0.63697	0.922723	-0.167191	0.232923	-0.804161
TFRC	P02786	0.138581	0.634829	-0.0492299	0.395982	0.0732897	0.123576	0.12252
TF	P02787	0.860648	0.848674	-0.0771927	0.948341	-0.0434705	0.968472	0.0337223
HPX	P02790	0.073083	0.110817	-0.344599	0.990865	0.0182688	0.0940098	0.362868
FTL	P02792	0.0230208	0.154902	-0.349219	0.279359	0.273531	0.0192515	0.62275
FTH1	P02794	0.622959	0.998521	-0.00874819	0.688474	0.143489	0.659031	0.152237
ATP8	P03928	0.747857	0.882739	0.13614	0.731583	0.219046	0.954202	0.0829057
CAT	P04040	0.0649454	0.274381	-0.131721	0.465403	0.096604	0.0560351	0.228325
RAF1	P04049	0.260706	0.408368	-0.153961	0.928723	0.0411638	0.264446	0.195125
GBA1	P04062	0.0893161	0.099787	-0.267892	0.157456	-0.229851	0.932732	0.0380409
ALDOA	P04075	0.0839312	0.174062	0.329755	0.85054	-0.0870541	0.0864307	-0.416809
CSTB	P04080	0.0375189	0.0970596	0.499339	0.741267	-0.148692	0.0378917	-0.64803
ANXA1	P04083	2.43e-05	0.665839	-0.0517668	5.48e-05	0.687557	3.59e-05	0.739323
SOD2	P04179	0.478358	0.938772	0.0646841	0.654247	-0.172954	0.469752	-0.237638
OAT	P04181	0.00935167	0.156124	0.146241	0.093551	-0.173342	0.00765287	-0.319582
TUBB4A	P04350	0.00924635	0.606015	-0.0952336	0.00953113	-0.432626	0.028779	-0.337392
GAPDH	P04406	0.504977	0.716605	0.0593951	0.909214	-0.031094	0.485614	-0.0904891
ASL	P04424	0.572045	0.553251	-0.171663	0.764864	-0.11229	0.925472	0.059372
CAPNS1	P04632	0.598892	0.787517	0.0342889	0.579502	0.0532278	0.927773	0.0189389
HSPB1	P04792	0.00118585	0.850011	-0.0885476	0.00261363	0.944363	0.001636	1.03291
TYMS	P04818	0.506164	0.601213	0.0480687	0.991729	-0.00588022	0.533852	-0.0539489
RPN1	P04843	0.577229	0.993568	-0.0127879	0.664328	0.105421	0.60315	0.118209
RPN2	P04844	0.414366	0.692695	-0.175536	0.835095	0.120995	0.388321	0.296531
GNAI2	P04899	0.231018	0.92708	0.0252112	0.369879	-0.0990596	0.23619	-0.124271
ATP1A1	P05023	0.127581	0.263599	-0.131439	0.830883	0.0442483	0.125405	0.175687
ATP1B1	P05026	0.40396	0.387035	-0.311867	0.890419	-0.101351	0.62452	0.210516
APP	P05067	0.287192	0.656159	0.256042	0.687257	-0.240589	0.260687	-0.49663
ALDH2	P05091	0.0808959	0.0820107	-0.20135	0.827682	-0.0448553	0.175037	0.156494
S100A8	P05109	0.86438	0.968336	0.110296	0.852533	0.248315	0.951013	0.138019
HMGN1	P05114	0.0608992	0.150872	0.629134	0.75727	-0.208602	0.0599892	-0.837736
SLC25A5	P05141	0.38815	0.911907	-0.0696488	0.583721	0.174944	0.377569	0.244593
PCCA	P05165	0.206425	0.203427	-0.144124	0.369011	-0.108028	0.878393	0.0360964
PCCB	P05166	0.563392	0.922074	-0.0307366	0.544117	-0.0881448	0.760531	-0.0574082
ALPL	P05186	0.498572	0.475117	0.440789	0.734077	0.273443	0.887229	-0.167346
EIF2S1	P05198	0.334305	0.402376	0.257564	0.999398	-0.00611846	0.387603	-0.263682
HMGN2	P05204	0.230962	0.749202	-0.57798	0.503098	0.923191	0.211486	1.50117
RPLP1	P05386	0.0851783	0.395364	0.249287	0.418725	-0.240219	0.073114	-0.489506
RPLP2	P05387	0.39618	0.868436	0.0626523	0.637293	-0.115023	0.375714	-0.177675
RPLP0	P05388	0.0545564	0.155043	0.200186	0.677237	-0.0801359	0.0516422	-0.280322
SSB	P05455	0.00330731	0.00498702	0.416542	0.977253	0.0164951	0.00608646	-0.400047
ITGB1	P05556	0.0375373	0.0547961	-0.175882	0.999962	-0.000490731	0.0553663	0.175391
CRYBA1	P05813	0.0468193	0.0401232	0.461534	0.41797	0.192895	0.221325	-0.268639
UROD	P06132	0.00324013	0.00260275	0.232717	0.0665339	0.112402	0.0518879	-0.120316
FYN	P06241	0.432573	0.4329	-0.168033	0.589154	-0.129983	0.951911	0.0380507
BCHE	P06276	0.213832	0.783372	-0.0923306	0.198748	-0.268518	0.446855	-0.176188
CCK	P06307	0.428233	0.411787	0.710749	0.900523	0.228042	0.6423	-0.482707
GSN	P06396	0.0757947	0.91894	0.0374087	0.0843539	0.25134	0.139431	0.213931
PTMA	P06454	0.0139708	0.0781247	1.25701	0.319866	-0.737144	0.0120528	-1.99416
CDK1	P06493	0.45599	0.853734	-0.0434745	0.722678	0.0632124	0.429871	0.106687
ATP5F1B	P06576	0.0142289	0.0180698	-0.215377	0.92003	-0.0214535	0.0283384	0.193923
EIF4E	P06730	0.0245791	0.129396	0.304101	0.363274	-0.194645	0.0210801	-0.498747
CKM	P06732	0.116459	0.999867	0.00106149	0.153728	0.148744	0.156803	0.147683
ENO1	P06733	0.0785252	0.131892	0.30317	0.957994	-0.0369237	0.09229	-0.340093
PYGL	P06737	0.807078	0.994239	0.0166839	0.814133	0.101267	0.865048	0.0845829
GPI	P06744	0.47744	0.782889	0.0963937	0.818202	-0.0869418	0.448103	-0.183335
POLB	P06746	0.526611	0.497611	0.223161	0.819537	0.114073	0.833165	-0.109088
NPM1	P06748	0.0789636	0.215867	0.158478	0.689738	-0.0703028	0.0735676	-0.228781
TPM3	P06753	0.662307	0.695272	0.255743	0.998612	0.0153247	0.72365	-0.240418
ITGAV	P06756	0.0399771	0.0376427	-0.22306	0.123882	-0.158666	0.629911	0.0643942
HEXA	P06865	0.226871	0.999191	0.00498301	0.274892	0.22303	0.288	0.218047
SERPINE2	P07093	0.173418	0.461637	-0.208833	0.65725	0.149163	0.155212	0.357995
DBI	P07108	0.00598683	0.0485073	0.475158	0.175698	-0.31863	0.00499725	-0.793788
LDHB	P07195	0.0192165	0.0732541	0.55075	0.503561	-0.236161	0.0177778	-0.786912
NEFL	P07196	0.729133	0.86054	0.113679	0.959685	-0.0589456	0.715064	-0.172625
NEFM	P07197	0.679267	0.725743	0.164312	0.999981	-0.00121757	0.722475	-0.165529
CENPB	P07199	0.388765	0.378525	0.139682	0.582971	0.10019	0.913332	-0.0394917
GPX1	P07203	0.316202	0.995827	0.00363874	0.358533	0.0623371	0.396175	0.0586984
P4HB	P07237	0.279811	0.253574	0.15565	0.678008	0.0758741	0.652633	-0.0797763
H1-0	P07305	0.0227551	0.896742	-0.0980853	0.0465455	0.683306	0.0271834	0.781391
ACYP1	P07311	0.0213729	0.84553	0.0533515	0.0475932	-0.296295	0.0244012	-0.349647
CTSD	P07339	0.996975	0.999808	0.00247283	0.996922	0.00990016	0.998266	0.00742733
ANXA2	P07355	3.08e-05	0.0895808	0.157355	3.32e-05	0.778466	0.000122408	0.62111
CAPN1	P07384	0.000264752	0.0190255	-0.125589	0.00392257	0.175276	0.000214067	0.300865
PSAP	P07602	0.722591	0.781647	0.121746	0.997685	-0.0115625	0.746034	-0.133308
HEXB	P07686	0.0566058	0.186166	0.20383	0.0512983	0.306244	0.592797	0.102413
CTSL	P07711	0.563463	0.535166	0.260903	0.844772	0.130227	0.843815	-0.130676
PFN1	P07737	0.822048	0.969915	0.0346573	0.809861	0.0924919	0.919172	0.0578346
BPGM	P07738	0.265161	0.958018	-0.108175	0.27878	-0.658394	0.387964	-0.550219
APRT	P07741	0.466092	0.930644	0.0438465	0.455425	0.154399	0.650871	0.110553
EPRS1	P07814	0.247788	0.274017	0.130022	0.980865	0.0141914	0.343016	-0.115831
CTSB	P07858	0.362561	0.524715	0.241962	0.939374	-0.0716191	0.362679	-0.313581
HSP90AA1	P07900	0.0516802	0.11463	0.266604	0.829256	-0.0655402	0.0543109	-0.332144
HNRNPC	P07910	0.315321	0.609555	0.0736963	0.78365	-0.0505967	0.291069	-0.124293
UQCRH	P07919	0.411563	0.620671	0.162351	0.902798	-0.0727629	0.396871	-0.235113
LAMB1	P07942	0.179754	0.411769	0.272614	0.165298	0.421937	0.744182	0.149323
YES1	P07947	0.204549	0.490153	0.0619895	0.185065	0.104137	0.703802	0.0421472
FH	P07954	0.2693	0.909029	-0.0346797	0.267317	-0.143748	0.436258	-0.109069
SP1	P08047	0.797174	0.946365	0.0626312	0.780127	0.13516	0.928959	0.0725285
IGF1R	P08069	0.146579	0.260738	0.129796	0.90449	-0.0317673	0.151807	-0.161563
ANXA6	P08133	1.54e-05	0.99971	0.00104265	2.75e-05	0.604153	2.78e-05	0.60311
RHOC	P08134	0.975881	0.974862	0.0344189	0.987331	0.0243309	0.997807	-0.010088
NGFR	P08138	0.387197	0.543942	0.303348	0.947646	-0.0858909	0.388864	-0.389239
SLC3A2	P08195	0.0153646	0.0779831	-0.119153	0.36077	0.0653364	0.0134416	0.184489
PFKM	P08237	0.0925498	0.852142	0.0251197	0.189894	-0.0925635	0.0947111	-0.117683
HSP90AB1	P08238	0.0634221	0.111848	0.178541	0.944775	-0.0237168	0.0742659	-0.202258
SRPRA	P08240	0.154363	0.440785	0.164856	0.626777	-0.120683	0.137245	-0.285539
ASNS	P08243	0.243168	0.423149	-0.159129	0.879278	0.0577215	0.237245	0.216851
SYP	P08247	0.0202575	0.0171676	-0.732263	0.120833	-0.43594	0.312396	0.296323
PDHA1	P08559	0.288215	0.570006	-0.061327	0.782084	0.0394478	0.265989	0.100775
CYC1	P08574	0.099448	0.36715	-0.18373	0.517256	0.144548	0.0865136	0.328279
SNRPB2	P08579	0.00197069	0.00718852	0.744546	0.416671	-0.211142	0.00204103	-0.955688
SNRNP70	P08621	0.00891044	0.0156804	0.251035	0.98368	-0.0107	0.012977	-0.261735
VIM	P08670	0.0869241	0.14283	0.356693	0.963026	-0.0418215	0.102204	-0.398515
RPS17	P08708	0.463215	0.912035	-0.0814173	0.668903	0.174785	0.447185	0.256203
GNAI3	P08754	0.0961289	0.155426	-0.204283	0.965605	0.0237857	0.11258	0.228069
ANXA5	P08758	0.319042	0.350828	0.129678	0.414039	0.11723	0.988488	-0.012448
RPSA	P08865	0.506882	0.645629	0.0679102	0.967444	-0.0180342	0.510482	-0.0859444
CD63	P08962	0.324243	0.526081	0.301423	0.313465	0.424258	0.88966	0.122836
MRPL3	P09001	0.706816	0.999976	0.00152829	0.746931	0.174275	0.750565	0.172747
SNRPA	P09012	0.0597074	0.189395	0.415659	0.611971	-0.203187	0.0544245	-0.618847
POU2F2	P09086	0.0189064	0.0159316	-0.346148	0.119884	-0.203178	0.290298	0.14297
ENO2	P09104	0.0464847	0.58504	0.108103	0.155617	-0.227022	0.0424204	-0.335125
ACAA1	P09110	0.107275	0.14643	-0.242224	0.999675	0.00265129	0.141966	0.244876
SRP19	P09132	0.0466117	0.404176	-0.178971	0.227897	0.240831	0.0398054	0.419801
GSTP1	P09211	0.631824	0.846519	0.10356	0.902178	-0.080953	0.607039	-0.184513
SNRPC	P09234	0.764222	0.86055	-0.0732014	0.758523	-0.100395	0.97903	-0.0271938
QDPR	P09417	0.886051	0.901847	-0.043266	0.907295	-0.0419643	0.999905	0.00130171
HMGB1	P09429	0.0120875	0.013445	0.267063	0.757415	0.0462461	0.030701	-0.220817
RBP1	P09455	0.00250284	0.012483	-0.381516	0.00232747	-0.536793	0.267733	-0.155277
GNAO1	P09471	0.000329809	0.000613137	-0.869529	0.000547364	-0.887673	0.985883	-0.0181447
SPARC	P09486	0.336062	0.31884	0.17786	0.859942	0.0591989	0.568877	-0.118661
TPM1	P09493	0.130558	0.123488	0.408494	0.772263	0.121657	0.297329	-0.286837
CLTA	P09496	0.188054	0.674751	0.194713	0.479654	-0.274199	0.168968	-0.468911
CLTB	P09497	0.414664	0.957423	-0.077518	0.418998	-0.372627	0.562767	-0.295109
CNP	P09543	0.208144	0.258031	-0.174647	0.263391	-0.172992	0.999846	0.00165458
DLD	P09622	0.821078	0.967307	0.0324305	0.808108	0.0833917	0.921826	0.0509612
HNRNPA1	P09651	0.31005	0.511838	0.112743	0.88471	-0.0459653	0.299447	-0.158708
SNRPA1	P09661	0.258832	0.234229	0.127673	0.69528	0.0579697	0.599308	-0.0697038
COX6C	P09669	0.0527766	0.998045	-0.00809532	0.0784199	0.367842	0.0727428	0.375937
PARP1	P09874	0.133744	0.812878	-0.0775602	0.28358	0.210015	0.129445	0.287575
POLA1	P09884	0.453741	0.424313	-0.209577	0.768911	-0.110119	0.805648	0.0994585
UCHL1	P09936	0.749058	0.997178	-0.0109826	0.768238	-0.108495	0.806708	-0.0975128
LTA4H	P09960	0.0793276	0.179258	0.26499	0.80296	-0.08278	0.0790735	-0.34777
ALDOC	P09972	0.257864	0.435527	0.111819	0.890467	-0.039236	0.252787	-0.151055
H2AZ1	P0C0S5	0.108363	0.305329	-0.45736	0.658183	0.253639	0.0980347	0.710998
FBXO45	P0C2W1	0.252595	0.808973	0.191577	0.491659	-0.366228	0.236135	-0.557805
DERPC	P0CG12	0.104217	0.167355	0.504778	0.965338	-0.0606307	0.121095	-0.565409
TMSB15A	P0CG35	0.0790721	0.146043	0.854088	0.915323	-0.155345	0.0873004	-1.00943
SP9	P0CG40	0.360877	0.460247	-0.10806	0.988121	0.0125439	0.391044	0.120603
TRAPPC2	P0DI82	0.271155	0.304903	-0.318843	0.989826	-0.0266678	0.358169	0.292175
SMIM13	P0DJ93	0.706922	0.968028	-0.041318	0.830204	0.100194	0.697577	0.141512
HSPA1A	P0DMV9	0.843331	0.980713	0.012928	0.835257	0.0398525	0.919848	0.0269245
CALM1	P0DP25	0.0246702	0.470569	0.198539	0.101531	-0.398122	0.0221259	-0.596661
POLR1D	P0DPB6	0.347906	0.331874	0.327422	0.572525	0.221787	0.8727	-0.105635
ZFTRAF1	P0DTL6	0.125952	0.241785	-0.217489	0.128133	-0.277498	0.873034	-0.0600095
GLI2	P10070	0.234658	0.231597	0.575652	0.401958	0.432292	0.891119	-0.143361
GLI3	P10071	0.967697	0.976781	0.0773024	0.999548	-0.0106972	0.970049	-0.0879996
RAP2A	P10114	0.0445687	0.0441296	-0.108809	0.116823	-0.0821757	0.730231	0.0266329
RO60	P10155	0.0131095	0.0147148	0.375887	0.778428	0.0628932	0.0323561	-0.312994
GAA	P10253	0.381657	0.83959	0.0512258	0.647549	-0.082605	0.358104	-0.133831
HLA-C	P10321	0.743364	0.81023	0.19536	0.994656	-0.0306281	0.757073	-0.225988
H1-4	P10412	0.231558	0.647876	-0.344822	0.592472	0.381649	0.207824	0.726471
DLAT	P10515	0.329244	0.337934	-0.183332	0.95469	-0.0345906	0.468971	0.148742
PTPRF	P10586	0.351486	0.771896	-0.0387561	0.324152	-0.0872953	0.672675	-0.0485392
NR2F6	P10588	0.102885	0.107944	1.14793	0.888754	0.218365	0.195663	-0.929567
NR2F1	P10589	0.392144	0.43665	0.113489	0.471796	0.107316	0.997172	-0.00617224
TXN	P10599	0.0882701	0.511251	0.1433	0.333059	-0.190596	0.0767254	-0.333897
COX5B	P10606	0.0594717	0.7477	-0.0758506	0.149847	0.224	0.0583236	0.29985
CTSA	P10619	0.0123845	0.136522	-0.193294	0.151171	0.186497	0.0101258	0.379791
MAPT	P10636	1.5e-05	2.18e-05	-0.725968	3.42e-05	-0.672847	0.597112	0.0531205
PRKAR1A	P10644	0.121432	0.299611	0.170191	0.112754	0.250683	0.729264	0.0804921
UROS	P10746	0.106733	0.471426	0.128871	0.43051	-0.137535	0.0924236	-0.266406
ESD	P10768	0.235143	0.258277	0.219728	0.975701	0.0263327	0.333419	-0.193395
HSPD1	P10809	0.31232	0.945297	-0.0271216	0.458489	0.107574	0.31817	0.134696
CLU	P10909	0.00845058	0.153688	0.174299	0.00691914	0.386732	0.083713	0.212433
HSPA5	P11021	0.00693565	0.968057	-0.0106661	0.0128178	0.185992	0.00989352	0.196658
LAMC1	P11047	0.763863	0.814623	0.0786564	0.785265	0.0856795	0.998308	0.00702317
ACP2	P11117	0.658531	0.979633	-0.0194341	0.769102	0.070883	0.660311	0.0903171
MAP2	P11137	0.0930047	0.288263	-0.147711	0.0831408	-0.234526	0.611768	-0.0868157
HSPA8	P11142	0.044161	0.0908488	0.173093	0.87798	-0.0328143	0.0491072	-0.205907
SLC2A1	P11166	0.252851	0.250351	0.173934	0.420157	0.131352	0.901064	-0.042582
EPB41	P11171	0.0363861	0.211103	0.197888	0.337686	-0.15841	0.0306869	-0.356298
UMPS	P11172	0.888281	0.982367	-0.0222182	0.880313	-0.0600398	0.950035	-0.0378216
PDHB	P11177	0.00168215	0.00924071	-0.242481	0.207386	0.103487	0.00154192	0.345968
DBT	P11182	0.139461	0.2367	-0.0645298	0.93007	0.0128186	0.149352	0.0773484
PYGB	P11216	0.165126	0.439116	0.0933533	0.662356	-0.0636958	0.14803	-0.157049
PYGM	P11217	0.00690671	0.145191	-0.217025	0.00565778	-0.491719	0.068522	-0.274694
RALA	P11233	0.0889398	0.0891396	-0.181387	0.192923	-0.139186	0.821992	0.0422017
RALB	P11234	0.117518	0.343499	-0.127152	0.632771	0.0788196	0.10508	0.205971
BCR	P11274	0.891976	0.910153	0.0539829	0.908955	0.0543655	0.999995	0.000382565
SPTB	P11277	0.466788	0.501037	0.353431	0.556464	0.322496	0.994052	-0.0309345
LAMP1	P11279	0.541329	0.522135	0.135922	0.918048	0.0469356	0.743541	-0.0889861
ACADM	P11310	0.33986	0.445969	0.0988665	0.982877	-0.0134939	0.365481	-0.11236
1	P11387	0.055523	0.779279	-0.1197	0.133268	0.399071	0.0558831	0.518771
TOP2A	P11388	0.0594759	0.97098	0.0227387	0.0734788	0.270792	0.0985479	0.248054
G6PD	P11413	0.684532	0.935202	0.0400505	0.664464	0.101909	0.854412	0.0618587
PC	P11498	0.395202	0.672905	-0.0292325	0.369841	-0.0488408	0.831177	-0.0196083
DMD	P11532	0.00732823	0.863951	-0.0340116	0.0160787	0.263205	0.00918586	0.297216
MTHFD1	P11586	0.140641	0.123301	0.167742	0.473724	0.0886191	0.543248	-0.0791228
EPX	P11678	0.372615	0.346694	-0.472235	0.663731	-0.277312	0.810836	0.194923
IGF2R	P11717	0.252423	0.281992	0.32343	0.985355	0.0312638	0.342952	-0.292166
ADH5	P11766	0.00901615	0.0318363	0.391322	0.521738	-0.130726	0.00887441	-0.522048
CDK4	P11802	0.210142	0.885077	-0.0601556	0.370135	0.185325	0.207951	0.24548
PRPS2	P11908	0.00968025	0.13894	0.192047	0.109212	-0.208084	0.00789069	-0.40013
PABPC1	P11940	0.752207	0.987441	0.0133553	0.75465	0.0645123	0.835142	0.051157
PCNA	P12004	0.0643514	0.106456	0.284131	0.969472	-0.027384	0.0787099	-0.311515
COX6A1	P12074	0.255322	0.336994	-0.328305	0.991754	0.0260505	0.291103	0.354356
HARS1	P12081	0.0151205	0.167779	0.128984	0.15688	-0.132211	0.0124055	-0.261195
COL6A1	P12109	0.11266	0.109662	0.198019	0.246702	0.146135	0.804361	-0.051884
SLC25A4	P12235	0.102723	0.0889362	-0.444681	0.407466	-0.235346	0.481124	0.209335
SLC25A6	P12236	0.907266	0.928588	0.0497679	0.916915	0.053908	0.999481	0.00414012
IMPDH2	P12268	0.237995	0.331917	0.0670668	0.980304	-0.00818853	0.263912	-0.0752554
TPR	P12270	0.200207	0.281368	0.116683	0.984441	-0.0116169	0.228527	-0.128299
CKB	P12277	0.0341532	0.109697	0.237754	0.609126	-0.0963197	0.0321361	-0.334074
CKMT1B	P12532	0.224261	0.624019	0.161822	0.600652	-0.168808	0.200762	-0.33063
BCKDHA	P12694	0.526552	0.994491	0.0100961	0.558034	0.109094	0.613583	0.0989977
ACTN1	P12814	0.0852448	0.169176	0.149848	0.874479	-0.0355392	0.0895669	-0.185387
SRC	P12931	0.0417987	0.0398525	-0.250534	0.123368	-0.181047	0.658539	0.0694873
PEPD	P12955	0.198472	0.58876	0.137887	0.579054	-0.140239	0.17654	-0.278126
XRCC6	P12956	0.46402	0.799833	0.048181	0.434379	0.0982238	0.786437	0.0500428
XRCC5	P13010	0.649554	0.966931	0.0200836	0.78187	-0.0553339	0.642896	-0.0754175
COX4I1	P13073	0.0700716	0.920886	0.0208425	0.0786952	0.144785	0.129162	0.123943
LAMP2	P13473	0.25729	0.41054	0.551005	0.920631	-0.156449	0.259063	-0.707454
RNH1	P13489	0.518551	0.489612	0.127339	0.837195	0.0606059	0.807273	-0.0667335
SCG2	P13521	0.0265888	0.0220753	-0.415427	0.21392	-0.21219	0.236646	0.203237
NCAM1	P13591	0.0723901	0.249558	-0.303384	0.0641386	-0.484907	0.562762	-0.181523
VCAN	P13611	0.154181	0.286625	0.2556	0.155136	0.330249	0.878143	0.0746498
ATP1A3	P13637	0.147496	0.139086	-0.307381	0.327511	-0.213726	0.778921	0.0936551
EEF2	P13639	0.0701409	0.101947	0.256165	0.997944	-0.00625832	0.0943189	-0.262423
PDIA4	P13667	0.173357	0.172077	0.187311	0.87218	0.0451556	0.321063	-0.142155
P4HA1	P13674	0.0470643	0.525351	0.137496	0.0418274	0.386707	0.176296	0.249211
TPT1	P13693	0.731243	0.802075	0.0457202	0.993864	-0.00749769	0.744544	-0.0532179
ALAD	P13716	0.603229	0.980683	-0.018567	0.610113	-0.0973806	0.716837	-0.0788136
PLS3	P13797	0.00129295	0.393334	-0.0947062	0.00467573	0.351274	0.00136182	0.44598
APEH	P13798	0.186927	0.963844	0.020325	0.282684	-0.132675	0.205064	-0.153
ETFA	P13804	0.0957725	0.113947	-0.345264	0.972831	-0.0320479	0.151668	0.313216
GYS1	P13807	0.299786	0.993767	-0.00892612	0.383056	0.120226	0.338556	0.129152
PRKAR2A	P13861	0.213693	0.242815	-0.159173	0.985186	-0.0144372	0.297004	0.144735
GTF2F2	P13984	0.139201	0.290253	0.0729039	0.135012	0.0995358	0.820021	0.0266319
CD59	P13987	0.737631	0.950107	0.0621926	0.879734	-0.0990605	0.720386	-0.161253
MIF	P14174	0.315162	0.937923	0.0387904	0.469285	-0.141594	0.318126	-0.180384
CD99	P14209	0.415647	0.463848	0.396968	0.998478	0.0165292	0.49039	-0.380439
PRKCSH	P14314	0.0480451	0.094305	0.451389	0.901414	-0.0771235	0.0543974	-0.528512
FDPS	P14324	0.0166212	0.0282782	0.375661	0.98615	-0.0168901	0.0234928	-0.392551
TRIM27	P14373	0.364936	0.435541	-0.140193	0.999142	0.00419032	0.416957	0.144383
COX7A2	P14406	0.22053	0.464074	-0.140796	0.775856	0.0773804	0.204119	0.218176
ATP1B2	P14415	0.5236	0.828226	0.178975	0.821466	-0.182955	0.494512	-0.36193
AKR1A1	P14550	0.0215892	0.0365862	0.331466	0.983657	-0.0172591	0.0297684	-0.348725
PKM	P14618	0.0783079	0.0708958	0.249578	0.626768	0.0858194	0.238972	-0.163759
ACYP2	P14621	0.177127	0.380414	0.27721	0.784417	-0.130358	0.165983	-0.407568
HSP90B1	P14625	0.330971	0.385016	0.0881841	0.39804	0.0863763	0.999526	-0.00180786
MYL6B	P14649	0.115421	0.121572	-0.398774	0.901813	-0.073718	0.211735	0.325056
SNRPB	P14678	0.0768374	0.874116	0.017599	0.153822	-0.0767207	0.0813859	-0.0943197
IDE	P14735	0.675408	0.92182	-0.0617751	0.862194	0.0838547	0.653038	0.14563
COX6B1	P14854	0.67148	0.763077	0.0794039	0.681648	0.0954655	0.988497	0.0160616
POU2F1	P14859	0.133235	0.116804	-0.243285	0.444438	-0.132282	0.552418	0.111003
HNRNPL	P14866	0.519359	0.906318	0.036261	0.734729	-0.0653688	0.498545	-0.10163
DARS1	P14868	0.450735	0.668868	-0.0329559	0.899452	0.0164874	0.432489	0.0494433
JUP	P14923	0.202403	0.189127	-0.260769	0.421859	-0.174548	0.790423	0.0862212
UQCRB	P14927	0.510473	0.645187	0.237812	0.970134	-0.0603798	0.515636	-0.298192
GLUL	P15104	0.106324	0.201075	0.276735	0.890098	-0.0652928	0.111401	-0.342028
AKR1B1	P15121	0.0752586	0.112858	0.223797	0.992544	-0.0107761	0.0972741	-0.234574
GSPT1	P15170	0.585033	0.999914	0.0010955	0.641801	-0.0818819	0.634739	-0.0829774
EZR	P15311	0.0245142	0.0931939	0.274054	0.510972	-0.124695	0.0224184	-0.398748
ATF2	P15336	0.673248	0.709699	0.150897	0.999404	0.0061064	0.728227	-0.144791
UCHL3	P15374	0.150982	0.14742	0.227652	0.302487	0.168412	0.837634	-0.0592407
NME1	P15531	0.0211418	0.0654831	0.543243	0.627529	-0.182394	0.0207712	-0.725637
GNS	P15586	0.172341	0.696009	-0.0772154	0.430304	0.122887	0.155923	0.200102
ARSB	P15848	0.266406	0.701757	0.0476684	0.241466	0.105023	0.606638	0.0573545
RPS2	P15880	0.133976	0.473426	0.0753085	0.117117	0.144921	0.522013	0.0696121
CHN1	P15882	0.516093	0.486897	-0.212139	0.816672	-0.107547	0.825394	0.104592
RPA2	P15927	0.241381	0.221008	0.140954	0.750764	0.0550692	0.520071	-0.0858844
COX7C	P15954	0.158235	0.9996	0.0027863	0.200958	0.203622	0.207879	0.200836
NQO2	P16083	0.835957	0.821902	0.0972926	0.940833	0.0536242	0.960225	-0.0436684
H2AX	P16104	0.0580967	0.304089	-0.779155	0.377848	0.69087	0.0493432	1.47003
CBR1	P16152	0.00368681	0.514513	0.0390971	0.0123488	-0.143769	0.00385731	-0.182867
CREB1	P16220	0.360351	0.502534	-0.0818593	0.368155	-0.101419	0.956993	-0.0195598
GLB1	P16278	0.47354	0.51118	-0.160945	0.995783	-0.0120509	0.55807	0.148894
PPP3CB	P16298	0.310054	0.298988	-0.206583	0.513923	-0.14614	0.882365	0.0604426
NCK1	P16333	0.897045	0.963603	-0.0189559	0.976226	0.0152537	0.887756	0.0342096
GCFC2	P16383	0.00107753	0.00929803	-0.348667	0.0881754	0.200574	0.000913644	0.54924
H1-5	P16401	0.0500817	0.920486	-0.141351	0.0945141	0.926992	0.0578133	1.06834
H1-2	P16403	0.156423	0.480095	-0.600516	0.584841	0.50458	0.138065	1.1051
POR	P16435	0.396361	0.996477	-0.0069542	0.4784	0.10717	0.438933	0.114124
GNB3	P16520	0.767347	0.899173	-0.154253	0.750705	-0.25736	0.953167	-0.103107
ATP2A2	P16615	0.355817	0.66428	-0.152339	0.786835	0.114917	0.329101	0.267256
CPE	P16870	0.366445	0.526729	0.241491	0.941713	-0.0702624	0.367174	-0.311754
FAH	P16930	0.130994	0.232426	0.181398	0.138048	0.221755	0.912032	0.0403571
STMN1	P16949	0.00320676	0.187009	0.180596	0.0215203	-0.336909	0.00277983	-0.517505
ZNF22	P17026	0.738468	0.723259	0.0899996	0.871447	0.0577117	0.957172	-0.0322879
ZNF24	P17028	0.196949	0.367938	0.263107	0.857501	-0.0957623	0.191674	-0.358869
ZNF3	P17036	0.0675801	0.592445	0.323524	0.221062	-0.600163	0.0607209	-0.923687
NAGA	P17050	0.893844	0.931082	-0.0561671	0.895554	-0.0700451	0.9956	-0.0138781
HMGA1	P17096	0.0949412	0.189892	0.642571	0.865244	-0.165638	0.0980675	-0.808209
TMEM11	P17152	0.00133841	0.00657446	-0.220417	0.233131	0.0834071	0.00127014	0.303824
GOT1	P17174	0.141191	0.986111	0.0179528	0.205303	-0.219615	0.167811	-0.237568
PRKCA	P17252	0.226464	0.298384	-0.254671	0.99492	0.0148612	0.265481	0.269532
ITGA2	P17301	0.376911	0.462641	-0.12798	0.416707	-0.13766	0.994972	-0.00967994
UBTF	P17480	0.218038	0.652833	-0.0619632	0.560671	0.0731485	0.195427	0.135112
NDUFB7	P17568	0.520006	0.98102	-0.0428437	0.636743	0.215887	0.533415	0.258731
SYN1	P17600	0.0101508	0.0180913	-0.301264	0.0144594	-0.316748	0.977835	-0.0154845
PRKACA	P17612	0.0554043	0.989163	0.0220418	0.0865843	-0.411883	0.0724801	-0.433924
CAPN2	P17655	0.567614	0.813171	-0.135535	0.878409	0.106595	0.540844	0.24213
GAP43	P17677	0.0437524	0.0379477	-0.748745	0.191113	-0.456253	0.45167	0.292492
CTPS1	P17812	0.140286	0.24595	0.117532	0.914247	-0.0264475	0.147355	-0.14398
DDX5	P17844	0.308124	0.348624	0.173429	0.389836	0.162342	0.994836	-0.0110868
PFKL	P17858	0.636189	0.999609	0.00223579	0.677773	0.0728978	0.692905	0.070662
GM2A	P17900	0.381915	0.52837	0.148836	0.955845	-0.0376052	0.38772	-0.186441
PSMC3	P17980	0.0755742	0.184662	0.150459	0.758197	-0.0536635	0.0733733	-0.204122
TCP1	P17987	0.802749	0.939603	-0.0254511	0.785754	-0.05085	0.93984	-0.0253989
PTPN1	P18031	0.47143	0.91995	-0.0254226	0.668918	0.0573741	0.457026	0.0827968
IGFBP2	P18065	0.101256	0.695628	0.0665194	0.0933628	0.204196	0.269078	0.137677
RPL35A	P18077	0.0616219	0.171257	0.261746	0.0582097	0.368134	0.687705	0.106389
ARF4	P18085	0.0700183	0.0712792	0.249745	0.818834	0.0549626	0.15534	-0.194783
RPL7	P18124	0.0914735	0.469831	-0.185827	0.375682	0.215814	0.0789543	0.401641
VCL	P18206	0.0269639	0.0262847	0.311039	0.644173	0.0800733	0.0816001	-0.230965
PTPRA	P18433	0.872945	0.888226	-0.0501819	0.999667	-0.00263351	0.898855	0.0475484
SON	P18583	0.0366966	0.0770969	0.249981	0.870784	-0.0465717	0.0411218	-0.296553
NELFE	P18615	0.137904	0.120861	0.241802	0.464714	0.12874	0.54452	-0.113062
RPL17	P18621	0.105536	0.995968	-0.0127556	0.150257	0.327277	0.134707	0.340033
PGAM1	P18669	0.0730524	0.125501	0.303074	0.951296	-0.0391765	0.0854036	-0.34225
RCC1	P18754	0.780855	0.914151	0.0319237	0.949071	-0.024283	0.763598	-0.0562067
SDC1	P18827	0.00621203	0.02766	-0.326235	0.374127	0.133377	0.00578423	0.459612
LIG1	P18858	0.308739	0.434654	0.216344	0.963887	-0.042395	0.323031	-0.258739
ATP5PF	P18859	0.00912264	0.0142522	-0.241209	0.999265	-0.00212459	0.0148342	0.239084
XRCC1	P18887	0.888475	0.976115	0.0124483	0.878808	0.0290381	0.958103	0.0165898
CDH2	P19022	0.14952	0.924114	-0.0327137	0.158001	-0.185293	0.255001	-0.15258
GNAZ	P19086	0.0763379	0.120809	-0.214722	0.0941732	-0.23244	0.979245	-0.0177183
PLCG1	P19174	0.0622599	0.132125	0.118265	0.849198	-0.0284227	0.0655672	-0.146688
VCAM1	P19320	0.153481	0.343886	-0.19212	0.143801	-0.280511	0.770598	-0.0883905
NCL	P19338	0.583918	0.775119	0.0730662	0.926376	-0.0394216	0.56481	-0.112488
HK1	P19367	0.00442305	0.00778747	-0.274057	0.99014	0.00779352	0.00680158	0.281851
POLR2C	P19387	0.766166	0.980062	0.0236351	0.860406	-0.0653064	0.761089	-0.0889414
POLR2E	P19388	0.0348231	0.0461567	0.230086	0.981893	0.013389	0.0578015	-0.216697
NDUFV2	P19404	0.140174	0.146422	-0.164142	0.909121	-0.0310273	0.248322	0.133115
EIF2AK2	P19525	0.861574	1	1.54e-05	0.883641	0.0501679	0.883707	0.0501525
SRM	P19623	0.592479	0.755446	0.0693522	0.948549	-0.0295116	0.580294	-0.0988637
CSNK2A2	P19784	0.060449	0.144738	-0.227968	0.778202	0.0705686	0.0604145	0.298537
NFKB1	P19838	0.285975	0.26578	0.484651	0.80252	0.179017	0.548786	-0.305635
ATP2B1	P20020	0.830523	0.823779	-0.144354	0.907696	-0.101179	0.982283	0.0431744
EIF2S2	P20042	0.0188793	0.0531464	0.132057	0.688613	-0.0371659	0.0194012	-0.169223
ANXA7	P20073	0.169907	0.889811	0.0355999	0.171469	0.160319	0.305386	0.124719
POU3F3	P20264	0.485131	0.711167	-0.09508	0.895156	0.0531287	0.463844	0.148209
POU3F2	P20265	0.97585	1	-4.22e-05	0.980015	0.02072	0.979934	0.0207622
BTF3	P20290	0.0718989	0.756028	0.0865969	0.176864	-0.245532	0.0699492	-0.332129
RAB3A	P20336	0.00287511	0.00374622	-0.44535	0.00648309	-0.3988	0.839425	0.0465499
RAB4A	P20338	0.563997	0.868831	-0.135906	0.819763	0.162391	0.536502	0.298297
RAB5A	P20339	0.133093	0.535476	0.103193	0.458613	-0.116877	0.11645	-0.220069
RAB6A	P20340	0.450096	0.703372	0.0467541	0.865969	-0.0293649	0.425835	-0.076119
PSMB1	P20618	0.0381765	0.189513	0.1725	0.39608	-0.120379	0.0326591	-0.292879
M6PR	P20645	0.0897935	0.528513	0.114621	0.0783464	0.273072	0.326783	0.158452
COX5A	P20674	0.390298	0.746572	-0.060602	0.750326	0.0600536	0.360992	0.120656
LMNB1	P20700	0.132947	0.881284	0.0562343	0.249912	-0.20832	0.13568	-0.264554
CAST	P20810	0.433036	0.407485	0.374757	0.701218	0.224619	0.848805	-0.150138
AGA	P20933	0.302957	0.334572	-0.186998	0.988047	-0.0178167	0.396889	0.169181
RASA1	P20936	0.451158	0.425837	-0.272211	0.712335	-0.163981	0.85845	0.108229
PTMS	P20962	0.0786826	0.0959549	0.439879	0.975796	0.0364622	0.125623	-0.403416
CDK11B	P21127	0.0956245	0.0825649	-0.234769	0.466666	-0.110618	0.393967	0.124151
GSTM3	P21266	0.0222584	0.0989961	0.2316	0.430923	-0.122044	0.019717	-0.353644
ATP6V1B2	P21281	0.0909048	0.979655	-0.0155796	0.110523	-0.196341	0.141479	-0.180761
ATP6V1C1	P21283	0.44329	0.942862	0.044305	0.61181	-0.132937	0.438847	-0.177242
CSRP1	P21291	0.00100222	0.998435	-0.00931829	0.00175939	1.10718	0.00168332	1.1165
FLNA	P21333	0.0094409	0.0171285	0.241125	0.0133343	0.254908	0.972015	0.0137826
NF1	P21359	0.159514	0.27527	0.348281	0.91471	-0.0823262	0.165852	-0.430607
ACO1	P21399	0.480312	0.758918	0.0578658	0.844847	-0.0448193	0.452403	-0.102685
SYT1	P21579	0.00245261	0.002022	-0.359446	0.0247414	-0.213035	0.100435	0.14641
MDK	P21741	0.104748	0.161833	0.306024	0.125132	0.334878	0.977915	0.0288533
VDAC1	P21796	0.0878096	0.49915	-0.146735	0.339835	0.18926	0.0761359	0.335994
SDHB	P21912	0.466895	0.998587	0.00477215	0.513672	0.109775	0.540621	0.105003
BCKDHB	P21953	0.410181	0.446144	-0.372318	0.993521	-0.0311551	0.50072	0.341163
MMUT	P22033	0.343588	0.997746	-0.0025435	0.419536	0.0538381	0.390445	0.0563816
OSBP	P22059	0.156165	0.14095	-0.243851	0.682264	-0.0934086	0.404776	0.150442
PCMT1	P22061	0.631632	0.804663	-0.0678939	0.613845	-0.104168	0.93828	-0.0362744
FBL	P22087	0.0112041	0.0163902	0.312143	0.0191608	0.301316	0.989363	-0.0108273
RPS4Y1	P22090	0.297786	0.833563	0.0694934	0.539477	-0.132911	0.280049	-0.202404
GART	P22102	0.771339	0.754063	0.0943699	0.949908	0.0394695	0.906085	-0.0549004
PAICS	P22234	0.129137	0.133104	0.181628	0.889411	0.036906	0.239827	-0.144722
SCP2	P22307	0.154836	0.369388	-0.100768	0.732357	0.0530484	0.142438	0.153816
UBA1	P22314	0.48442	0.456512	-0.140181	0.761883	-0.0789229	0.846321	0.0612581
NME2	P22392	0.155956	0.277076	0.235306	0.901402	-0.0602843	0.160206	-0.29559
USF1	P22415	0.00135791	0.00160781	-0.30776	0.611187	-0.0471063	0.00379986	0.260654
FDXR	P22570	0.158785	0.536285	0.110432	0.139738	0.221773	0.531333	0.111342
FGFR3	P22607	0.495742	0.999997	-0.000165026	0.554969	0.0757641	0.55368	0.0759291
HNRNPA2B1	P22626	0.276093	0.523972	0.114289	0.814061	-0.0620414	0.257987	-0.17633
RFX1	P22670	0.396692	0.695859	-0.12893	0.809787	0.0970589	0.369364	0.225989
CALB2	P22676	0.0447872	0.928547	-0.0607672	0.0837096	0.437366	0.0527296	0.498133
CBL	P22681	0.362442	0.924977	0.0439673	0.539663	-0.129598	0.357648	-0.173565
UQCRC2	P22695	0.68561	0.66921	0.0909929	0.949044	0.0318546	0.838252	-0.0591382
FBLN1	P23142	0.410168	0.396141	0.291863	0.616655	0.202785	0.905085	-0.0890789
TCEA1	P23193	0.0566849	0.0764072	0.137314	0.0852753	0.132944	0.995855	-0.00437006
ITGA6	P23229	0.0593885	0.527287	0.0817179	0.220921	-0.135739	0.0523241	-0.217457
SFPQ	P23246	0.297228	0.502146	0.103832	0.875987	-0.0433601	0.286053	-0.147192
TUBG1	P23258	0.253478	0.593593	0.0907666	0.229136	0.166156	0.691066	0.0753897
PPIB	P23284	0.57953	0.685596	0.0579049	0.985403	-0.0110755	0.593178	-0.0689803
HRC	P23327	0.834882	0.826148	0.110151	0.916118	0.0739419	0.978974	-0.0362088
ME2	P23368	0.60139	0.579698	0.0628605	0.800851	0.0390016	0.91842	-0.0238589
GLDC	P23378	0.0988119	0.985964	-0.0119462	0.12147	-0.17613	0.149052	-0.164184
WARS1	P23381	0.528013	0.666467	0.100382	0.967583	-0.0276973	0.530173	-0.128079
RPS3	P23396	0.138497	0.559443	0.0899513	0.121599	0.196875	0.453504	0.106924
GCSH	P23434	0.732683	0.8144	-0.081029	0.989399	0.018154	0.739	0.099183
PTPRD	P23468	0.426086	0.572785	0.314247	0.959301	-0.082045	0.43061	-0.396292
PTPRZ1	P23471	0.0469514	0.503338	-0.0753371	0.183797	0.129632	0.0413743	0.204969
NFYA	P23511	0.886968	0.999996	-0.000365989	0.90478	-0.0620453	0.905828	-0.0616793
AHCY	P23526	0.0314125	0.0463397	0.13973	0.0470026	0.139213	0.999926	-0.000517567
CFL1	P23528	0.0685315	0.246987	0.190822	0.541009	-0.117884	0.0603747	-0.308706
EIF4B	P23588	0.0401321	0.215236	0.335112	0.367088	-0.257878	0.0340355	-0.59299
ATP2B4	P23634	0.0344491	0.422954	-0.124346	0.15964	0.198425	0.0298254	0.322771
CPT2	P23786	0.607122	0.601441	0.0574054	0.963889	0.0148198	0.747775	-0.0425856
DTYMK	P23919	0.0192963	0.0281726	0.250336	0.0310877	0.244441	0.996169	-0.0058946
RRM1	P23921	0.13916	0.202453	0.175518	0.986369	-0.014132	0.165775	-0.18965
NR2F2	P24468	0.0308652	0.520875	0.107818	0.11603	-0.224724	0.0279774	-0.332542
EEF1B2	P24534	0.2009	0.323752	0.235955	0.933343	-0.0531567	0.209324	-0.289112
ATP5PB	P24539	0.374503	0.354337	0.125403	0.860449	0.044141	0.618224	-0.0812624
ACP1	P24666	0.821433	0.978612	0.0172116	0.812904	0.0541356	0.90647	0.0369239
ACAT1	P24752	0.00110414	0.00201892	-0.258003	0.987382	0.00635234	0.00177688	0.264355
TNC	P24821	0.00461603	0.93296	0.0409438	0.00639385	0.563805	0.00918596	0.522861
POLR2A	P24928	0.211066	0.208465	0.0401103	0.372874	0.0301793	0.883093	-0.00993106
CDK2	P24941	0.012874	0.0105348	0.202149	0.156906	0.0987735	0.137986	-0.103375
MCM3	P25205	0.165824	0.178415	0.116534	0.944861	0.0182158	0.266865	-0.0983186
NFYB	P25208	0.199503	0.978423	0.0268612	0.286546	-0.22661	0.224185	-0.253472
MPST	P25325	0.405318	0.89864	0.0642891	0.617684	-0.141023	0.390107	-0.205312
LAMA1	P25391	0.170484	0.643789	0.141067	0.152127	0.332311	0.46559	0.191244
RPS12	P25398	0.381014	0.51961	0.153822	0.962202	-0.0353656	0.390182	-0.189187
BRD2	P25440	0.0183531	0.0760572	-0.384659	0.458756	0.179178	0.0166526	0.563837
YY1	P25490	0.523688	0.677408	0.10803	0.519942	0.143283	0.956921	0.0352528
DNAJB1	P25685	0.808685	0.988081	-0.0141527	0.880255	0.046619	0.807722	0.0607717
DNAJB2	P25686	0.020543	0.639175	-0.0797397	0.0203615	-0.325699	0.0624374	-0.245959
ATP5F1A	P25705	0.0105823	0.0276001	-0.194796	0.736836	0.0417857	0.0117196	0.236582
PSMA1	P25786	0.0545352	0.147204	0.316308	0.708146	-0.116504	0.0525283	-0.432812
PSMA2	P25787	0.022094	0.116701	0.222672	0.358666	-0.138736	0.0189923	-0.361408
PSMA3	P25788	0.155431	0.251643	0.3069	0.945582	-0.0549636	0.168385	-0.361863
PSMA4	P25789	0.0552299	0.351629	0.200157	0.310892	-0.21398	0.0467629	-0.414137
ITGB8	P26012	0.29334	0.72231	0.0388069	0.632601	-0.0465789	0.267289	-0.0853858
MSN	P26038	0.0195291	0.0213061	0.339732	0.780572	0.0614501	0.0480148	-0.278282
DDX6	P26196	0.0841113	0.645272	0.0241338	0.0765008	0.071089	0.247315	0.0469552
CTNNA2	P26232	0.021907	0.0187794	-0.459201	0.118119	-0.281083	0.350637	0.178117
DNMT1	P26358	0.536771	0.74261	-0.133215	0.914914	0.0715176	0.517036	0.204732
PAX6	P26367	0.804739	0.789933	0.259577	0.960362	0.105704	0.918466	-0.153874
U2AF2	P26368	0.819334	0.938778	0.0457581	0.951628	-0.0404894	0.803722	-0.0862475
RPL13	P26373	0.0577413	0.868488	-0.0627488	0.119024	0.291693	0.0622562	0.354441
IVD	P26440	0.447586	0.714311	-0.0928746	0.852542	0.0629797	0.42173	0.155854
HMGB2	P26583	0.0378013	0.06289	0.369651	0.0494893	0.394424	0.979695	0.024773
PTBP1	P26599	0.0381791	0.0571084	0.352015	0.999412	-0.00388186	0.0548416	-0.355897
TARS1	P26639	0.34767	0.811211	0.0609852	0.629879	-0.0926654	0.323418	-0.153651
VARS1	P26640	0.0116993	0.580834	0.0341174	0.0116817	0.141941	0.0382093	0.107824
EEF1G	P26641	0.123	0.163388	0.159047	0.999995	-0.00022352	0.162767	-0.15927
FKBP2	P26885	0.681959	0.661536	-0.14347	0.854453	-0.0865723	0.93334	0.0568973
CNTFR	P26992	0.806514	0.955757	0.0304225	0.790877	0.0704144	0.925187	0.0399919
AK4	P27144	0.0589569	0.09448	0.554939	0.981603	-0.0398332	0.0748582	-0.594773
YWHAQ	P27348	0.0767971	0.43447	0.248787	0.345706	-0.286629	0.0658642	-0.535416
MAPK3	P27361	0.0666977	0.0953559	0.24822	0.0918642	0.251072	0.999525	0.00285268
MARK3	P27448	0.525389	0.496339	0.24093	0.830214	0.118706	0.821275	-0.122224
ATP6V0C	P27449	0.00335167	0.00808091	-0.655918	0.783057	0.0952925	0.00415154	0.751211
CALML3	P27482	0.0304014	0.365757	0.438494	0.161399	-0.636302	0.0259185	-1.0748
ARNT	P27540	0.813237	0.807444	0.253449	0.982567	0.0714562	0.893832	-0.181992
RPL10	P27635	0.281495	0.457427	0.0951903	0.277237	0.12752	0.903361	0.0323295
RPA1	P27694	0.795458	0.955181	0.027916	0.91783	-0.0383049	0.779488	-0.066221
APEX1	P27695	0.0678977	0.0927006	0.177557	0.999074	0.00282583	0.0976616	-0.174731
DCK	P27707	0.209801	0.267176	0.171437	0.999556	-0.0027988	0.258031	-0.174236
CAD	P27708	0.634695	0.991218	-0.00921083	0.723603	0.0573206	0.651837	0.0665315
CALR	P27797	0.0626213	0.0704698	0.278017	0.914887	0.0402967	0.117782	-0.23772
MAP4	P27816	0.0819218	0.153081	0.186441	0.908053	-0.0360296	0.0894115	-0.22247
CANX	P27824	0.126406	0.116422	0.212156	0.715887	0.070938	0.317656	-0.141218
PSMA5	P28066	0.0849274	0.183693	0.197282	0.825761	-0.0579671	0.0856556	-0.255249
PSMB4	P28070	0.660756	0.96254	-0.0214556	0.651035	-0.0744187	0.798318	-0.052963
PSMB6	P28072	0.0343279	0.0529843	0.303812	0.997263	-0.00709157	0.0485737	-0.310903
PSMB5	P28074	0.00542212	0.00959712	0.296162	0.986878	-0.0101633	0.00817644	-0.306326
GSTM2	P28161	0.408627	0.379987	0.119468	0.796606	0.0542572	0.723932	-0.0652105
ABCD3	P28288	0.450819	0.461886	0.306198	0.972492	0.0545212	0.580768	-0.251677
NDUFS1	P28331	0.00381137	0.0822401	-0.105151	0.053109	0.118905	0.00307393	0.224057
POLD1	P28340	0.240058	0.388239	0.0897268	0.919308	-0.024806	0.242679	-0.114533
SMARCA1	P28370	0.0986044	0.932625	-0.0399044	0.172346	0.232984	0.109206	0.272889
MAPK1	P28482	0.0377538	0.0581608	0.220262	0.996691	-0.00579896	0.0528287	-0.226061
GCA	P28676	0.0924747	0.996001	-0.00885376	0.119536	-0.246699	0.133288	-0.237845
GRN	P28799	0.117165	0.516309	0.361226	0.102055	0.778625	0.426109	0.417399
LAP3	P28838	0.0285705	0.0369976	0.140074	0.965647	0.0106698	0.0503199	-0.129404
GTF2E1	P29083	0.857384	0.903525	-0.057322	0.861454	-0.069786	0.995135	-0.0124639
TPP2	P29144	0.0797068	0.295456	0.0765501	0.523206	-0.0530176	0.0695739	-0.129568
IMPA1	P29218	0.564209	0.536393	0.095533	0.863313	0.0445171	0.825687	-0.0510158
EPHA3	P29320	0.06701	0.322354	0.189975	0.40941	-0.165147	0.0572115	-0.355123
EPHB2	P29323	0.00313929	0.0134065	-0.305711	0.00303066	-0.415103	0.353996	-0.109392
MPG	P29372	0.183148	0.305819	-0.353938	0.922345	0.0838673	0.189854	0.437805
CRABP2	P29373	0.0334113	0.0278975	0.586602	0.239699	0.301573	0.27118	-0.285029
COL4A5	P29400	0.64821	0.967935	-0.0782378	0.642233	-0.298839	0.77914	-0.220601
TKT	P29401	0.0442696	0.0523818	0.220301	0.0822911	0.194066	0.931519	-0.0262352
PML	P29590	0.336802	0.590624	0.0951818	0.316286	0.148778	0.837409	0.053596
EEF1D	P29692	0.2357	0.556997	0.105791	0.695387	-0.0817476	0.21292	-0.187539
CRABP1	P29762	0.00121811	0.00767744	0.585039	0.00108954	0.856871	0.149911	0.271832
MARCKS	P29966	0.124182	0.310985	0.547203	0.719068	-0.269932	0.114631	-0.817136
GNA11	P29992	0.245655	0.228648	-0.249011	0.796966	-0.0873711	0.490036	0.16164
ALDH4A1	P30038	0.366244	0.964692	0.0124956	0.499966	-0.0581121	0.377739	-0.0706077
ERP29	P30040	0.252543	0.419301	0.113386	0.901608	-0.0365997	0.250183	-0.149986
PRDX6	P30041	0.0880663	0.0949344	0.325635	0.902401	0.0554512	0.165406	-0.270184
BLVRB	P30043	0.144894	0.325583	0.268331	0.136335	0.387359	0.773121	0.119028
PRDX5	P30044	0.310759	0.404896	-0.182806	0.342688	-0.201954	0.988469	-0.0191475
DDT	P30046	0.440799	0.879049	-0.0852385	0.419149	-0.23624	0.679198	-0.151001
PRDX3	P30048	0.743818	0.865111	-0.0637146	0.731428	-0.0949806	0.965069	-0.031266
ATP5F1D	P30049	0.29575	0.577584	0.244576	0.786579	-0.157439	0.273268	-0.402015
RPL12	P30050	0.108271	0.116075	0.108032	0.195477	0.0895909	0.912983	-0.018441
ECHS1	P30084	0.119353	0.173537	-0.146915	0.990141	0.00945953	0.146299	0.156375
CMPK1	P30085	0.0818616	0.162435	0.229532	0.876329	-0.0531887	0.0864458	-0.282721
PEBP1	P30086	0.140795	0.459039	0.197011	0.560509	-0.166903	0.123667	-0.363914
PDIA3	P30101	0.329221	0.310028	0.157384	0.842761	0.0550623	0.575392	-0.102322
PPP2R1A	P30153	0.0122594	0.188337	0.151056	0.109009	-0.183171	0.0100918	-0.334227
PPP2R1B	P30154	0.0615117	0.136099	0.245476	0.825133	-0.0647868	0.063558	-0.310263
CDC27	P30260	0.11682	0.907971	-0.0347399	0.211462	0.158669	0.123741	0.193409
PPIF	P30405	0.265314	0.443673	-0.108895	0.893298	0.0381632	0.260192	0.147058
NMT1	P30419	4.66e-05	0.000658669	0.182382	0.00598115	-0.119482	3.79e-05	-0.301863
HMOX2	P30519	0.274079	0.29192	-0.266608	0.967771	-0.0391218	0.389059	0.227486
ADSS2	P30520	0.481597	0.53444	0.122123	0.999683	0.0026012	0.547353	-0.119522
LRPAP1	P30533	0.301748	0.60818	-0.0441232	0.277065	-0.0760401	0.762842	-0.0319169
ADSL	P30566	0.0207822	0.0278591	0.140635	0.971256	0.0091231	0.0366353	-0.131511
CLIP1	P30622	0.00822096	0.245989	-0.169181	0.0533903	0.282477	0.00702049	0.451658
SRI	P30626	0.871129	0.863852	-0.0427068	0.983552	-0.0142163	0.936091	0.0284905
ALDH1B1	P30837	0.30369	0.411686	-0.235657	0.978252	0.0343851	0.326886	0.270042
POLR2B	P30876	0.0576616	0.927147	-0.0136425	0.106383	0.0902945	0.0663634	0.103937
SDHA	P31040	0.485124	0.530598	0.174641	0.558884	0.166567	0.998489	-0.00807357
CORO1A	P31146	0.198102	0.459999	-0.115674	0.18053	-0.186948	0.726522	-0.0712737
GDI1	P31150	0.0723848	0.901879	0.0596592	0.138213	-0.309114	0.0792719	-0.368773
S100A7	P31151	0.0659004	0.100001	-0.607399	0.99241	0.0283969	0.0861154	0.635796
MAT2A	P31153	0.0922751	0.0799033	0.217108	0.361333	0.119792	0.491761	-0.0973164
PRKAR2B	P31323	0.00136731	0.00134951	-0.509336	0.00589177	-0.382211	0.293231	0.127125
RRM2	P31350	0.0916169	0.682539	-0.128284	0.250988	0.266845	0.084381	0.395129
TIA1	P31483	0.0622245	0.695277	0.0679571	0.170671	-0.170075	0.0589855	-0.238032
DNAJA1	P31689	0.919855	0.999702	-0.00168472	0.929102	-0.0266161	0.937423	-0.0249314
AKT1	P31749	0.926407	0.998659	0.00704802	0.94775	-0.0447762	0.930842	-0.0518242
UQCRC1	P31930	0.0753164	0.200326	-0.141975	0.707627	0.0588054	0.0710261	0.200781
HIBADH	P31937	0.684122	0.716808	-0.0910111	0.998972	-0.00491504	0.74105	0.0860961
ATIC	P31939	0.436067	0.511307	0.124743	0.998367	-0.00580904	0.483169	-0.130553
HNRNPH3	P31942	0.931808	0.928628	-0.021948	0.964627	-0.0152564	0.993061	0.00669157
HNRNPH1	P31943	0.848369	0.962095	-0.0278355	0.835068	-0.060856	0.947212	-0.0330205
YWHAB	P31946	0.0799547	0.588917	0.159611	0.261046	-0.273398	0.0712598	-0.433009
SFN	P31947	0.602063	0.984632	-0.119682	0.708209	0.581231	0.613096	0.700912
STIP1	P31948	0.0292188	0.0454142	0.308324	0.997676	-0.00636696	0.0419556	-0.314691
L1CAM	P32004	0.00623012	0.00692141	-0.453053	0.0172325	-0.372356	0.682018	0.0806976
PRDX2	P32119	0.137948	0.408241	0.188363	0.615295	-0.133741	0.122394	-0.322104
ARRB2	P32121	0.322957	0.843106	0.0350465	0.304329	0.101258	0.566489	0.0662113
DCTD	P32321	0.115314	0.137895	0.244746	0.174203	0.224906	0.981653	-0.0198402
PYCR1	P32322	0.634251	0.677473	0.130549	0.999751	0.0031933	0.689551	-0.127356
RPL9	P32969	0.565889	0.582404	0.119654	0.669583	0.101815	0.986916	-0.0178394
KIF5B	P33176	0.0446261	0.0795949	0.0909982	0.950131	-0.0103269	0.0542683	-0.101325
CSTF2	P33240	0.0317856	0.0587121	0.2098	0.943007	-0.0234107	0.0392615	-0.233211
DUT	P33316	0.0670253	0.119777	0.137048	0.93707	-0.0199271	0.0772223	-0.156975
MCM4	P33991	0.939086	0.974145	0.0372635	0.990073	-0.0229652	0.934315	-0.0602286
MCM5	P33992	0.493441	0.993436	-0.0122695	0.584412	0.116035	0.524951	0.128305
MCM7	P33993	0.150723	0.143694	0.172947	0.800399	0.0501942	0.321925	-0.122752
GALNS	P34059	0.864775	0.921942	-0.0613965	0.861489	-0.0836453	0.989255	-0.0222489
SHMT1	P34896	0.523152	0.533042	-0.1107	0.646093	-0.0906933	0.97742	0.0200066
SHMT2	P34897	0.260015	0.503555	0.0800799	0.242825	0.122817	0.808719	0.0427371
EPHX2	P34913	0.00325851	0.00261748	0.352094	0.0664797	0.170285	0.0523425	-0.181809
HSPA4	P34932	0.0380121	0.158628	0.230786	0.471463	-0.133584	0.033382	-0.36437
GRK5	P34947	0.527129	0.500213	-0.227413	0.869555	-0.0973313	0.782589	0.130082
MPI	P34949	0.232534	0.214371	0.153248	0.769153	0.0564424	0.489993	-0.0968054
GPC1	P35052	0.0543086	0.410941	-0.0744929	0.261313	0.0953228	0.0463699	0.169816
PFN2	P35080	0.736621	0.996503	0.00936897	0.798462	-0.0765496	0.755179	-0.0859186
CA8	P35219	0.902297	0.916522	-0.0681062	0.999953	-0.00156693	0.920112	0.0665393
CTNNA1	P35221	0.00122235	0.00992719	0.146824	0.101687	-0.0819712	0.00104406	-0.228795
CTNNB1	P35222	0.128502	0.364388	0.11517	0.644422	-0.0722382	0.115082	-0.187408
BMI1	P35226	0.725832	0.851537	0.162103	0.964245	-0.0763343	0.713756	-0.238438
PHB1	P35232	0.684111	0.85299	-0.0381481	0.664245	-0.0625352	0.9361	-0.0243871
RDX	P35241	0.0259167	0.0968945	0.311801	0.520968	-0.141251	0.0237361	-0.453052
RPA3	P35244	0.317375	0.793224	0.0861981	0.603792	-0.130276	0.293736	-0.216474
RFC4	P35249	0.370205	0.622696	0.0679494	0.348838	0.106664	0.850151	0.0387147
RFC2	P35250	0.00333985	0.0168015	0.167975	0.00307382	0.239131	0.282488	0.0711557
RFC1	P35251	0.293384	0.615852	-0.142491	0.268066	-0.252931	0.740285	-0.110441
RPL22	P35268	0.297058	0.974339	-0.0194338	0.408889	0.122995	0.317837	0.142429
GTF2F1	P35269	0.34353	0.317051	0.16037	0.654617	0.0913221	0.779048	-0.0690482
SCN4A	P35499	0.00991098	0.969029	-0.0260685	0.0180855	0.427793	0.0138743	0.453862
CBS	P35520	0.0180186	0.0238822	0.345373	0.960466	0.0254274	0.0328389	-0.319945
FBN2	P35556	0.037776	0.0318636	0.361393	0.339661	0.161636	0.218305	-0.199757
AGL	P35573	0.00651156	0.669107	-0.0517814	0.0183393	0.229536	0.00715344	0.281318
MYH9	P35579	0.000289752	0.11937	0.100646	0.000277793	0.376242	0.00152307	0.275596
MYH10	P35580	0.0388623	0.10005	0.140056	0.0392111	0.181905	0.743787	0.041849
COPB2	P35606	0.214472	0.261946	0.063847	0.273684	0.0625438	0.999293	-0.00130317
ADD1	P35611	0.133241	0.369404	-0.094433	0.119629	-0.152951	0.654925	-0.0585181
ADD2	P35612	0.00892511	0.0149413	-0.285554	0.0135909	-0.291583	0.995875	-0.00602875
BSG	P35613	0.000179153	0.827282	0.0199273	0.000265073	0.299579	0.000389316	0.279652
FUS	P35637	0.91212	0.987211	-0.00980411	0.959844	0.0175372	0.906074	0.0273413
NUP214	P35658	0.344194	0.715386	0.0480569	0.717758	-0.047805	0.315768	-0.095862
DEK	P35659	0.842376	0.992404	-0.0137982	0.898132	0.0522408	0.843794	0.066039
SOX5	P35711	0.610933	0.851317	-0.165449	0.584348	-0.312341	0.880187	-0.146893
SOX11	P35716	0.204892	0.75591	-0.043177	0.450976	0.0762202	0.188544	0.119397
GLRX	P35754	0.392257	0.373448	-0.116806	0.624614	-0.0771418	0.876367	0.0396641
PPM1A	P35813	0.0403563	0.142731	0.382361	0.555378	-0.185773	0.0366132	-0.568134
HMGCL	P35914	0.227191	0.717112	-0.0586332	0.522521	0.0842258	0.206161	0.142859
PSMC2	P35998	0.07516	0.232227	0.138391	0.621111	-0.0723716	0.068011	-0.210762
SLC16A2	P36021	0.516354	0.559468	-0.247525	0.589721	-0.234945	0.998342	0.0125803
2	P36404	0.157872	0.53755	0.0672272	0.138902	0.135575	0.527569	0.0683475
3	P36405	0.416531	0.999707	-0.00267511	0.471742	-0.144714	0.483386	-0.142039
MAP2K2	P36507	0.168111	0.159346	0.210761	0.800919	0.0633801	0.353756	-0.147381
ATP5F1C	P36542	0.130729	0.965215	-0.0118069	0.205259	0.0906207	0.148719	0.102428
ATP6V1E1	P36543	0.075923	0.065945	-0.368776	0.501253	-0.154056	0.295146	0.21472
CPOX	P36551	0.427905	0.869638	-0.0758171	0.67399	0.130276	0.405501	0.206093
RPL4	P36578	0.0892476	0.299753	-0.213816	0.570018	0.137904	0.0787733	0.35172
NUDT1	P36639	0.0119639	0.0359754	0.527145	0.636817	-0.148535	0.0123221	-0.675679
LONP1	P36776	0.07222	0.224338	-0.0976588	0.619283	0.050486	0.0654208	0.148145
PGM1	P36871	0.0255067	0.0211908	0.327538	0.194552	0.172242	0.248582	-0.155296
PPP1CC	P36873	0.170145	0.168278	0.366338	0.865969	0.0898925	0.31944	-0.276445
GNL1	P36915	0.593777	0.956049	-0.0326501	0.584849	-0.117719	0.746523	-0.0850687
POLR2I	P36954	0.616582	0.922235	-0.0168903	0.59523	-0.0444184	0.810352	-0.0275281
DLST	P36957	0.521293	0.98531	0.0160172	0.629953	-0.0930473	0.53915	-0.109065
GPX4	P36969	0.0919829	0.206775	0.178809	0.799438	-0.0597193	0.0904955	-0.238528
SRP14	P37108	0.569442	0.999765	-0.00329694	0.6297	0.152126	0.618042	0.155423
NUP62	P37198	0.114594	0.33354	0.150922	0.636611	-0.0913895	0.102666	-0.242312
HPCAL1	P37235	0.115867	0.117298	-0.345924	0.229739	-0.269224	0.859866	0.0767002
FDFT1	P37268	0.648168	0.97395	0.0193363	0.769575	-0.0621621	0.646171	-0.0814984
ZEB1	P37275	0.713226	0.692844	0.194239	0.934442	0.0813589	0.878841	-0.11288
TAGLN2	P37802	0.0121005	0.0496942	0.284766	0.0112114	0.404747	0.447845	0.119981
TALDO1	P37837	0.0280646	0.0320496	0.413494	0.86855	0.0615913	0.0597849	-0.351903
SNCA	P37840	0.0203973	0.743737	-0.0700887	0.0216057	-0.351824	0.0529359	-0.281735
ETFB	P38117	0.00433281	0.0271229	-0.193138	0.222566	0.101842	0.00377774	0.29498
RBMX	P38159	0.674058	0.650554	0.0479866	0.87159	0.0264502	0.912255	-0.0215364
LIPA	P38571	0.257352	0.999977	-0.000713092	0.315453	0.175814	0.313017	0.176527
ATP6V1A	P38606	0.749597	0.747499	-0.0589701	0.842384	-0.0448047	0.982548	0.0141654
HSPA9	P38646	0.198827	0.912449	-0.0206641	0.335034	0.0779774	0.202572	0.0986415
EIF4A3	P38919	0.558004	0.536553	0.0558602	0.911861	0.0205324	0.767128	-0.0353278
RPS19	P39019	0.323073	0.779074	-0.125918	0.625182	0.176065	0.297929	0.301983
RPL3	P39023	0.22801	0.942964	-0.0393687	0.353428	0.180612	0.237867	0.219981
COL18A1	P39060	0.321808	0.738664	0.13107	0.294663	0.285625	0.661551	0.154555
DDOST	P39656	0.182889	0.826436	-0.0928852	0.36434	0.229768	0.175161	0.322653
ANP32A	P39687	0.013045	0.0336485	0.47636	0.746745	-0.104734	0.014321	-0.581094
FEN1	P39748	0.148575	0.272947	0.11232	0.151093	0.143088	0.886877	0.0307675
CUX1	P39880	0.400975	0.431735	-0.233567	0.98988	-0.0239033	0.499312	0.209664
CAP2	P40123	0.290644	0.39194	0.17702	0.981869	-0.0228274	0.31693	-0.199847
TXLNA	P40222	0.171432	0.21593	0.258179	0.999619	0.00355094	0.223143	-0.254628
CCT6A	P40227	0.466938	0.690853	0.0687815	0.895685	-0.0367037	0.446835	-0.105485
PBX1	P40424	0.113381	0.0989389	0.258153	0.532327	0.115524	0.400958	-0.142629
PBX2	P40425	0.42312	0.44366	0.369461	0.537237	0.317613	0.981778	-0.0518485
PBX3	P40426	0.147142	0.131797	0.453566	0.653809	0.179643	0.40363	-0.273922
RPL13A	P40429	0.0303417	0.637766	-0.0842771	0.0928479	0.231027	0.0292276	0.315304
1	P40616	0.551908	0.677805	-0.179429	0.975209	0.0441725	0.557852	0.223601
MLH1	P40692	0.27599	0.540045	0.0776425	0.794806	-0.0458283	0.255941	-0.123471
STAT3	P40763	0.0610925	0.860529	0.105038	0.0650879	0.567323	0.127268	0.462284
PEX19	P40855	0.0960992	0.330475	0.176572	0.084326	0.299579	0.55472	0.123007
MDH1	P40925	0.0370092	0.205476	0.245983	0.353324	-0.189859	0.0313169	-0.435842
MDH2	P40926	0.583431	0.555671	-0.117521	0.856738	-0.058051	0.850386	0.0594698
RFC5	P40937	0.00608114	0.00519399	0.251704	0.2188	0.0932789	0.0411859	-0.158425
RFC3	P40938	0.182391	0.617559	-0.150747	0.514988	0.179736	0.162123	0.330484
HADHA	P40939	0.0413912	0.493157	0.083043	0.0365249	0.229359	0.165317	0.146316
EIF2S3	P41091	0.251895	0.228509	0.208687	0.713577	0.0901278	0.57036	-0.118559
CETN2	P41208	0.494731	0.99584	-0.0112409	0.531315	-0.146238	0.578639	-0.134997
CD200	P41217	0.0968535	0.130318	-0.374186	0.13257	-0.372011	0.999901	0.00217477
BUD31	P41223	0.512807	0.548243	0.216292	0.59622	0.199155	0.995823	-0.0171371
SOX3	P41225	0.210626	0.195542	0.209063	0.779541	0.0721647	0.444033	-0.136899
NAA10	P41227	0.246165	0.293631	0.340384	0.998683	0.0100208	0.311399	-0.330363
KDM5C	P41229	0.129341	0.166067	0.206738	0.175425	0.202524	0.998973	-0.00421339
PPP1R2	P41236	0.25386	0.502697	0.268601	0.797702	-0.147875	0.236136	-0.416476
CSK	P41240	0.595701	0.974257	0.015546	0.597676	0.0720585	0.720987	0.0565125
GARS1	P41250	0.955862	0.951682	0.0268634	0.984751	0.0149197	0.990192	-0.0119437
IARS1	P41252	0.630878	0.9697	0.0118182	0.760766	-0.0359775	0.627146	-0.0477957
GRM5	P41594	0.0101017	0.0372164	-0.467498	0.50059	0.16803	0.00974782	0.635528
TSPAN7	P41732	0.302113	0.514899	-0.284408	0.868991	0.124964	0.289275	0.409373
PRKCI	P41743	0.520444	0.511003	-0.163772	0.944062	-0.045454	0.691077	0.118318
ACTR1B	P42025	0.316023	0.377339	-0.155302	0.374624	-0.155977	0.999978	-0.000675129
ECI1	P42126	0.761597	0.979583	-0.0235531	0.756436	-0.0885991	0.857478	-0.065046
TMPO-A	P42166	0.803913	0.788043	-0.0510804	0.924563	-0.028909	0.95467	0.0221714
TMPO-B	P42167	0.573056	0.953538	0.0300538	0.730325	-0.0790459	0.564265	-0.1091
STAT1	P42224	0.637842	0.981365	-0.0333441	0.74733	0.13433	0.642748	0.167675
MTREX	P42285	0.110657	0.394403	0.139113	0.529674	-0.111999	0.0965058	-0.251111
MTOR	P42345	0.436062	0.442033	0.264989	0.963125	0.0531038	0.578457	-0.211885
PI4KA	P42356	0.373258	0.482258	-0.275181	0.982997	0.0396557	0.397582	0.314836
CASP3	P42574	0.0185641	0.0879431	0.522867	0.396869	-0.280468	0.0163493	-0.803335
RPS27	P42677	0.861139	0.999989	0.000680567	0.882328	0.0747807	0.88429	0.0741001
RBM34	P42696	0.0884194	0.661161	0.216673	0.251997	-0.431038	0.0807892	-0.647712
LRPPRC	P42704	0.627471	0.616223	0.059206	0.778532	0.0417146	0.955422	-0.0174914
ACAA2	P42765	0.168861	0.155138	0.221378	0.736769	0.0779007	0.39518	-0.143477
RPL35	P42766	0.0299289	0.243001	-0.431219	0.237356	0.435721	0.0249095	0.866941
PRCP	P42785	0.840618	0.830108	-0.0544236	0.925892	-0.0346689	0.975092	0.0197547
HTT	P42858	0.00474751	0.00538213	-0.262817	0.683259	-0.0443545	0.0129872	0.218462
MTHFR	P42898	0.00324469	0.00594015	-0.162751	0.979551	0.00632612	0.00492071	0.169077
SLC1A3	P43003	0.957397	0.970219	-0.0353361	0.959812	-0.0411969	0.999164	-0.00586082
SLC1A2	P43004	0.113231	0.377606	0.260421	0.562822	-0.193099	0.0993845	-0.453519
SLC1A4	P43007	0.0559714	0.0549425	-0.333791	0.142656	-0.249648	0.742388	0.0841431
PAFAH1B1	P43034	0.571387	0.566334	0.155257	0.960707	0.0393717	0.718733	-0.115886
MCAM	P43121	0.612263	0.741397	0.166271	0.971163	-0.0507956	0.610797	-0.217067
DCC	P43146	0.326797	0.409903	0.22413	0.994879	-0.0157351	0.367296	-0.239865
CRAT	P43155	0.682396	0.749961	0.170594	0.996751	-0.0177032	0.706837	-0.188297
MATR3	P43243	0.062015	0.275084	0.133572	0.444343	-0.101423	0.0532733	-0.234995
MSH2	P43246	0.0422109	0.0404984	0.156687	0.122019	0.114109	0.670977	-0.0425782
SSR1	P43307	0.0112579	0.764404	-0.0675635	0.0283044	0.334852	0.0126508	0.402415
RANBP1	P43487	0.0507649	0.169545	0.161168	0.585657	-0.0791202	0.0461187	-0.240289
NAMPT	P43490	0.486553	0.46447	0.147079	0.891453	0.0537742	0.716709	-0.0933049
PSMC4	P43686	0.0339562	0.136591	0.144062	0.487791	-0.077036	0.0301752	-0.221098
TSFM	P43897	0.0684327	0.931831	-0.0416294	0.1235	0.2718	0.0781263	0.313429
VDAC2	P45880	0.0882623	0.247572	-0.219061	0.670427	0.107256	0.0809891	0.326318
ACADSB	P45954	0.109224	0.160598	-0.139484	0.989642	0.00894545	0.134765	0.148429
CBX5	P45973	0.174296	0.679991	0.0953324	0.44621	-0.143113	0.156911	-0.238446
USP5	P45974	0.0164954	0.0894733	0.16955	0.33797	-0.100487	0.0142354	-0.270037
MAPK8	P45983	0.87561	0.924181	0.107667	0.992381	-0.0333274	0.874647	-0.140995
MAP2K4	P45985	0.654261	0.998399	0.00171699	0.687018	0.0271474	0.717546	0.0254304
MKI67	P46013	0.323303	0.296832	0.23102	0.646304	0.129223	0.756964	-0.101797
RANGAP1	P46060	0.0100526	0.0553868	0.192961	0.309861	-0.104466	0.00877631	-0.297427
RECQL	P46063	0.280749	0.302009	-0.142182	0.974225	-0.0189371	0.389883	0.123245
NOP2	P46087	0.749799	0.893888	-0.0552163	0.946287	0.0385471	0.731667	0.0937634
ATRX	P46100	0.82765	0.964219	-0.0229126	0.814002	-0.0552543	0.930389	-0.0323417
CRK	P46108	0.00678596	0.021073	0.298445	0.59712	-0.0795225	0.00711906	-0.377968
CRKL	P46109	0.201555	0.432611	0.126764	0.77296	-0.0667795	0.18687	-0.193544
BAG6	P46379	0.159557	0.780455	0.0261975	0.349897	-0.0578807	0.14997	-0.0840782
NSF	P46459	0.123566	0.39681	-0.078988	0.108766	-0.137846	0.577771	-0.0588582
CDKN1B	P46527	0.929423	0.989478	-0.0448822	0.924341	-0.123123	0.968481	-0.0782409
MAP2K3	P46734	0.0635479	0.0732224	0.49721	0.93396	0.0637419	0.114783	-0.433468
BRCC3	P46736	0.559908	0.68491	0.139438	0.975565	-0.0345738	0.565548	-0.174012
RPL27A	P46776	0.0733492	0.349104	-0.0766233	0.412213	0.0692755	0.0627186	0.145899
RPL5	P46777	0.0744112	0.918959	0.0281092	0.0829455	0.189831	0.137076	0.161722
RPL21	P46778	0.119124	0.90055	-0.0458131	0.218374	0.198064	0.124979	0.243877
RPL28	P46779	0.207613	0.547699	0.0879858	0.185652	0.162245	0.64331	0.0742589
RPS9	P46781	0.0509735	0.86423	-0.0893853	0.106615	0.42309	0.0552917	0.512475
RPS5	P46782	0.633365	0.649609	0.198976	0.990573	0.0284253	0.723981	-0.170551
RPS10	P46783	0.799192	0.851449	0.061966	0.811749	0.0708604	0.996601	0.00889445
MAP1B	P46821	0.623001	0.998713	0.00501634	0.687443	-0.0883711	0.65997	-0.0933875
GNPDA1	P46926	0.0541607	0.113098	0.353852	0.863232	-0.0764961	0.0584088	-0.430348
NEDD4	P46934	0.86543	0.984801	0.0237082	0.929986	-0.0518668	0.858979	-0.075575
YAP1	P46937	0.109405	0.192925	0.28033	0.923931	-0.0534569	0.118732	-0.333787
UTRN	P46939	0.133021	0.12933	0.408571	0.819186	0.108013	0.279181	-0.300558
IQGAP1	P46940	0.00610049	0.726756	0.0416855	0.00698454	0.257209	0.0159412	0.215524
GYG1	P46976	0.677459	0.995161	-0.00738746	0.751052	0.0581472	0.69833	0.0655346
STT3A	P46977	0.221599	0.570959	-0.283279	0.649511	0.245781	0.198632	0.52906
RABIF	P47224	0.707909	0.831596	0.0447827	0.698315	0.063447	0.967654	0.0186643
CAPZA2	P47755	0.57263	0.999999	-0.000173691	0.6263	-0.107879	0.627172	-0.107705
CAPZB	P47756	0.0819037	0.13331	0.285268	0.968288	-0.03019	0.0978451	-0.315458
EIF1AX	P47813	0.00125447	0.440277	0.0804879	0.00135996	0.408423	0.00424153	0.327935
QARS1	P47897	0.0361157	0.19776	0.0636804	0.35788	-0.048042	0.0306056	-0.111722
RPL29	P47914	0.987993	0.98693	-0.0313085	0.997845	-0.0126655	0.995339	0.0186431
ID4	P47928	0.183918	0.240831	-0.150759	0.998729	0.0039725	0.226871	0.154732
UQCRFS1	P47985	0.356257	0.626599	-0.0895787	0.33301	-0.145326	0.826956	-0.0557474
ATP5PO	P48047	0.0186421	0.219763	-0.174183	0.153928	0.200049	0.0154101	0.374232
LIMS1	P48059	0.0141603	0.178242	-0.0952643	0.136625	0.104911	0.0116232	0.200176
PREP	P48147	0.27071	0.992078	0.0159133	0.353918	-0.199089	0.307049	-0.215003
RFX3	P48380	0.0289498	0.0246371	-0.116441	0.157289	-0.0687586	0.355986	0.0476825
PIP4K2A	P48426	0.0548676	0.746856	-0.0654514	0.0540888	-0.263543	0.138942	-0.198092
SOX2	P48431	0.167642	0.423185	0.191171	0.691927	-0.119796	0.151556	-0.310967
ARCN1	P48444	0.0512343	0.240868	0.227609	0.420507	-0.168849	0.0438685	-0.396459
LSS	P48449	0.0778756	0.81334	-0.027248	0.173142	0.0911919	0.0783198	0.11844
GCLC	P48506	0.256741	0.909574	0.0453386	0.418759	-0.147071	0.255839	-0.19241
CD151	P48509	0.209691	0.206743	0.458279	0.880339	0.114524	0.372668	-0.343755
PSMD8	P48556	0.188044	0.335436	0.131096	0.886724	-0.0399192	0.187827	-0.171015
PRRC2A	P48634	0.109177	0.0951665	0.0977931	0.391713	0.0541744	0.527039	-0.0436186
GSS	P48637	0.129362	0.360828	0.097911	0.116174	0.157928	0.653434	0.0600169
CCT5	P48643	0.367747	0.870132	0.0327721	0.600321	-0.0648295	0.349686	-0.0976016
NES	P48681	0.00214487	0.00397364	0.569054	0.977798	-0.0212707	0.00329903	-0.590324
HSPA13	P48723	0.203349	0.604381	-0.117743	0.181145	-0.241756	0.57482	-0.124012
CSNK1A1	P48729	0.374159	0.824134	-0.111084	0.652889	0.1683	0.349384	0.279384
IDH2	P48735	0.171927	0.506851	-0.123141	0.152285	-0.228576	0.598687	-0.105436
PITPNB	P48739	0.0394209	0.10524	0.132479	0.720797	-0.0424145	0.039148	-0.174893
POLD2	P49005	0.973206	0.970819	0.0351454	0.989731	0.0207141	0.994998	-0.0144314
MARCKSL1	P49006	0.192245	0.878692	0.122558	0.346981	-0.380549	0.190435	-0.503107
PXN	P49023	0.433483	0.475778	0.220742	0.514715	0.207278	0.996861	-0.0134638
ALDH9A1	P49189	0.135566	0.150634	0.0510228	0.953915	0.0068274	0.218425	-0.0441954
RPL34	P49207	0.0494366	0.946443	-0.0509163	0.0883546	0.419159	0.0592628	0.470076
RPIA	P49247	0.130222	0.990443	-0.0130159	0.187379	0.199366	0.158461	0.212382
LMAN1	P49257	0.166803	0.949434	-0.0285767	0.265363	0.161751	0.180585	0.190328
NASP	P49321	0.00328824	0.00627972	0.516259	0.959584	-0.028731	0.00480782	-0.54499
FASN	P49327	0.0315471	0.0716195	0.139538	0.826961	-0.0299556	0.0343964	-0.169493
FNTA	P49354	0.728558	0.71444	-0.0924838	0.959507	-0.0316084	0.86031	0.0608754
DHPS	P49366	0.46292	0.845675	-0.0983709	0.738772	0.133767	0.435672	0.232138
CCT3	P49368	0.225337	0.485217	0.0927914	0.759243	-0.05506	0.207132	-0.147851
ARRB1	P49407	0.69307	0.769863	0.141142	0.993482	-0.0218314	0.709102	-0.162973
TUFM	P49411	0.946735	0.988125	-0.0100332	0.941731	-0.0225852	0.981498	-0.012552
AMPH	P49418	0.0130258	0.0199154	-0.259958	0.0208986	-0.257094	0.999011	0.00286444
ALDH7A1	P49419	0.357416	0.904313	-0.0448245	0.347281	-0.158135	0.554251	-0.11331
CDC34	P49427	0.448448	0.420704	0.0361216	0.83366	0.0155924	0.734533	-0.0205292
CENPF	P49454	0.366944	0.52553	-0.190227	0.943342	0.0544289	0.368279	0.244656
SRP9	P49458	0.756582	0.747611	0.0663332	0.863702	0.0464948	0.973137	-0.0198384
PCYT1A	P49585	0.288473	0.261881	0.294647	0.660838	0.150847	0.684692	-0.1438
AARS1	P49588	0.00554727	0.0279031	0.204268	0.313092	-0.0924218	0.00502754	-0.29669
CARS1	P49589	0.715589	0.74053	-0.0770772	0.997914	-0.0062634	0.7745	0.0708138
SARS1	P49591	0.935435	0.998623	0.00320057	0.954974	-0.0185792	0.938825	-0.0217798
PPM1F	P49593	0.545894	0.931024	-0.0352945	0.732687	0.0751725	0.530129	0.110467
PRIM1	P49642	0.0362376	0.986681	-0.0179518	0.048597	-0.355455	0.0589485	-0.337503
PRIM2	P49643	0.105143	0.224215	0.347028	0.823625	-0.111332	0.104225	-0.45836
CSNK1E	P49674	0.321411	0.525102	0.303066	0.886671	-0.125105	0.310249	-0.42817
CTCF	P49711	0.529321	0.999918	-0.00537423	0.589613	0.451569	0.582841	0.456944
PSMB3	P49720	0.100381	0.36793	0.263983	0.52042	-0.20687	0.0873768	-0.470853
PSMB2	P49721	0.0171161	0.0584279	0.577386	0.563571	-0.210361	0.0164709	-0.787747
MCM2	P49736	0.377193	0.561989	0.1087	0.920363	-0.0395149	0.369857	-0.148215
ACADVL	P49748	0.34946	0.935329	0.0148057	0.349067	0.0640662	0.513472	0.0492605
YLPM1	P49750	0.0242905	0.160812	0.145588	0.285787	-0.114327	0.0203313	-0.259915
VPS41	P49754	0.00303704	0.00550959	-0.356217	0.983584	0.0122008	0.00466202	0.368418
TMED10	P49755	0.078157	0.476196	-0.123266	0.319959	0.1583	0.0674857	0.281566
RBM25	P49756	0.293315	0.366361	0.13869	0.997657	-0.0061394	0.339545	-0.14483
EIF2B2	P49770	0.942797	0.997613	0.00401115	0.943592	0.0198674	0.963563	0.0158562
HINT1	P49773	0.0798195	0.106785	0.390534	0.99857	0.00807336	0.113956	-0.38246
NUP153	P49790	0.113336	0.176951	0.154252	0.972196	-0.016906	0.132578	-0.171158
RANBP2	P49792	0.06127	0.100291	0.160774	0.974286	-0.0139331	0.0760815	-0.174707
TSC2	P49815	0.0799698	0.117411	0.625653	0.995228	-0.0243919	0.104251	-0.650045
NDUFV1	P49821	0.507803	0.591839	-0.0702342	0.995683	0.00609703	0.543209	0.0763312
GSK3A	P49840	0.26298	0.245756	-0.209474	0.506318	-0.136701	0.811017	0.0727734
GSK3B	P49841	0.185327	0.199586	-0.111212	0.289016	-0.0943566	0.952282	0.016855
TAF6	P49848	0.19958	0.462117	0.354005	0.727494	-0.218376	0.181909	-0.572381
NT5C2	P49902	0.00201269	0.0459934	0.291188	0.0373999	-0.307004	0.00160856	-0.598192
SEPHS1	P49903	0.565886	0.985477	-0.0167647	0.580659	-0.107001	0.672548	-0.0902366
GMPS	P49915	0.0626466	0.0918829	0.168087	0.99798	-0.00394181	0.0850858	-0.172029
LIG3	P49916	0.259304	0.990846	-0.0162029	0.343024	0.19186	0.294102	0.208063
LIG4	P49917	0.430064	0.416347	-0.218229	0.632153	-0.152159	0.911962	0.0660701
CDKN1C	P49918	0.0958865	0.109232	-0.319938	0.95005	-0.0400381	0.161441	0.2799
MRE11	P49959	0.719833	0.697845	0.056759	0.91694	0.0272138	0.903085	-0.0295452
GNAQ	P50148	0.0272512	0.0328205	-0.30294	0.0535322	-0.267217	0.915669	0.0357228
IDH3A	P50213	0.0231961	0.0486913	-0.171156	0.881068	0.0268372	0.0272169	0.197993
PPOX	P50336	0.400851	0.422291	-0.166183	0.981395	-0.022783	0.514389	0.1434
GDI2	P50395	0.0465302	0.159548	0.309956	0.5719	-0.152367	0.0422053	-0.462323
EMD	P50402	0.128613	0.401055	0.346673	0.591149	-0.254076	0.113522	-0.600749
GATM	P50440	0.295966	0.270237	-0.354621	0.735074	-0.157345	0.624821	0.197276
SERPINH1	P50454	0.00639905	0.312401	0.103739	0.00574461	0.323778	0.0328972	0.22004
ST13	P50502	0.243184	0.484831	0.121454	0.798471	-0.0648199	0.226562	-0.186273
VASP	P50552	0.0469864	0.635932	-0.0419552	0.0439298	-0.141301	0.143795	-0.0993462
DNM2	P50570	0.400895	0.848264	0.0343685	0.663103	-0.0554783	0.377159	-0.0898468
METAP2	P50579	0.448253	0.967871	-0.0546107	0.584808	0.231253	0.456305	0.285864
NUDT2	P50583	0.00945006	0.0281449	0.25551	0.637706	-0.0676842	0.00990985	-0.323194
HLCS	P50747	0.815465	0.972455	-0.0197584	0.910842	0.0363325	0.804258	0.0560909
RASSF2	P50749	0.139178	0.250888	-0.151582	0.900685	0.0372221	0.144188	0.188804
LRBA	P50851	0.997053	0.997173	0.0165197	0.998029	0.0137919	0.999923	-0.00272777
PPT1	P50897	0.667497	0.723338	-0.12541	0.999371	0.00537685	0.704259	0.130787
RPL14	P50914	0.0470504	0.480877	-0.188652	0.192987	0.307131	0.0411188	0.495783
CCT8	P50990	0.139561	0.457672	0.0969759	0.558062	-0.0823176	0.122527	-0.179293
CCT4	P50991	0.0626629	0.528331	0.0861035	0.232283	-0.140225	0.0551271	-0.226329
ANXA11	P50995	0.209248	0.475905	0.276662	0.190935	0.448734	0.733507	0.172071
PAPOLA	P51003	0.616836	0.983718	-0.00993111	0.723664	0.0452677	0.625726	0.0551988
FXR1	P51114	0.818694	0.805452	-0.05614	0.921299	-0.0341569	0.966346	0.0219831
FXR2	P51116	0.350435	0.974437	0.0160761	0.368949	0.108635	0.46969	0.0925592
RAB5C	P51148	0.537396	0.549799	-0.0710516	0.981283	-0.0120067	0.653242	0.0590449
RAB7A	P51149	0.197775	0.180279	-0.0921812	0.458848	-0.0571113	0.727214	0.0350698
RAB9A	P51151	0.468558	0.457657	0.138102	0.930467	0.0394106	0.653723	-0.0986912
RAB13	P51153	0.610403	1	-4.24e-05	0.661858	0.04293	0.661355	0.0429724
RAB28	P51157	0.945189	0.953178	-0.070645	0.999963	-0.00194187	0.95564	0.0687032
PLCD1	P51178	0.996159	0.998006	-0.0104306	0.999649	0.00437139	0.995989	0.014802
DAP3	P51398	0.891476	0.941785	0.0215262	0.88705	0.0305872	0.98934	0.00906094
DUSP3	P51452	0.377871	0.99534	-0.0123506	0.462657	0.169626	0.418384	0.181976
MMP15	P51511	0.0159553	0.759663	-0.110904	0.0404569	0.497199	0.01741	0.608103
NOVA1	P51513	0.231633	0.731774	-0.075484	0.21099	-0.188317	0.518484	-0.112833
SMARCA4	P51532	0.812077	0.888285	-0.0748194	0.985243	0.0262703	0.808354	0.10109
GALK1	P51570	0.0456122	0.0648808	0.358763	0.999601	0.00337483	0.0671034	-0.355389
SSR4	P51571	0.0934265	0.525919	-0.115573	0.340745	0.155496	0.0814365	0.271069
BCAP31	P51572	0.138683	0.367013	0.184208	0.67915	-0.10838	0.125416	-0.292588
MECP2	P51608	0.521981	0.539387	-0.170403	0.98496	-0.025335	0.631312	0.145068
HCFC1	P51610	0.934001	0.928761	0.0187427	0.972294	0.0115111	0.98894	-0.00723157
ALDH3A2	P51648	0.114571	0.752431	-0.0919437	0.273451	0.214783	0.107989	0.306727
ALDH5A1	P51649	0.14547	0.150851	-0.148012	0.905122	-0.0289342	0.25867	0.119078
HSD17B4	P51659	0.073972	0.23879	-0.105838	0.597377	0.0584728	0.0663384	0.16431
PSMD7	P51665	0.040543	0.111494	0.377844	0.70198	-0.1284	0.0397185	-0.506244
UBE2D1	P51668	0.61947	0.760961	0.0667591	0.612303	0.0911726	0.962667	0.0244135
GPM6A	P51674	0.14501	0.127309	-0.435999	0.550473	-0.20537	0.479628	0.230629
SUOX	P51687	0.66853	0.959261	-0.0551625	0.656814	-0.181224	0.809813	-0.126061
SGSH	P51688	0.504301	0.5255	0.193984	0.60969	0.167904	0.987104	-0.02608
STAT5B	P51692	0.0165601	0.0206445	0.401513	0.913581	0.0429604	0.033218	-0.358552
APLP1	P51693	0.96363	0.973601	0.0284294	0.999545	-0.00369825	0.966452	-0.0321276
USP11	P51784	0.0156473	0.0255749	-0.320871	0.995624	0.00789148	0.0230655	0.328763
CLCN6	P51797	0.0630721	0.103384	-0.392774	0.973106	0.035159	0.0779096	0.427933
PLXNA3	P51805	0.437937	0.562823	0.159752	0.452115	0.191411	0.975465	0.0316591
VAMP7	P51809	0.506673	0.988857	0.0221648	0.608321	-0.153979	0.530008	-0.176144
RPS6KA3	P51812	0.0252035	0.641476	0.0601799	0.0246487	0.236138	0.0765555	0.175958
HDGF	P51858	0.103186	0.245673	0.35989	0.759646	-0.144028	0.0982578	-0.503917
MNAT1	P51948	0.665108	0.661724	-0.17384	0.97362	-0.0427775	0.785214	0.131063
HNRNPA3	P51991	0.57992	0.57977	0.0680335	0.969732	0.0154481	0.713399	-0.0525855
PGD	P52209	0.00439816	0.00443374	0.215656	0.471511	0.0508106	0.0159127	-0.164846
HNRNPM	P52272	0.0696602	0.108842	0.215078	0.984861	-0.0146235	0.0880535	-0.229701
KPNA2	P52292	0.215245	0.195902	0.104361	0.726551	0.0410789	0.492586	-0.0632825
KPNA1	P52294	0.107705	0.527706	0.127692	0.386459	-0.160101	0.0938886	-0.287793
NCBP2	P52298	0.74567	0.884674	0.0695663	0.728643	0.113713	0.95126	0.0441463
RAP1GDS1	P52306	0.13726	0.26069	0.0543183	0.873802	-0.0154561	0.13881	-0.0697744
POLR2H	P52434	0.304886	0.985367	-0.0115831	0.403202	0.0983298	0.33383	0.109913
POLR2J	P52435	0.518522	0.523395	-0.250349	0.97055	-0.0509755	0.652566	0.199374
MAP2K6	P52564	0.619997	0.997727	0.00468447	0.689647	-0.061807	0.653138	-0.0664914
ARHGDIA	P52565	0.138642	0.14876	0.279222	0.931165	0.0458273	0.234905	-0.233395
AGFG1	P52594	0.120329	0.261277	0.419482	0.805509	-0.152363	0.116704	-0.571845
HNRNPF	P52597	0.0577567	0.111381	0.205573	0.904857	-0.0363128	0.0646651	-0.241886
STAT2	P52630	0.209575	0.205569	-0.153187	0.873683	-0.0393389	0.376996	0.113848
GTF2A1	P52655	0.0450318	0.411323	0.139433	0.216214	-0.194047	0.0385511	-0.33348
GTF2A2	P52657	0.0390394	0.0805525	0.664168	0.879656	-0.120549	0.0439169	-0.784717
MSH6	P52701	0.350595	0.456929	0.0835801	0.983432	-0.0114162	0.376305	-0.0949964
KIF11	P52732	0.0712005	0.0836081	0.260737	0.952615	0.0292396	0.122176	-0.231497
VAV2	P52735	0.563915	0.841805	0.0942501	0.847202	-0.0924336	0.535638	-0.186684
RBM5	P52756	0.869072	0.996743	0.00647118	0.874978	0.0418711	0.908388	0.0353999
RIDA	P52758	0.327445	0.462373	0.122869	0.958765	-0.0269347	0.338152	-0.149804
SMS	P52788	0.348058	0.529474	-0.21218	0.917807	0.0742751	0.342239	0.286455
HK2	P52789	0.541304	0.803846	-0.0944574	0.862863	0.0771603	0.513555	0.171618
MRPL12	P52815	0.934041	0.940343	0.045928	0.999497	0.00413081	0.950245	-0.0417972
THOP1	P52888	0.0514333	0.0642726	0.276271	0.970657	0.0224618	0.0862038	-0.253809
CAPZA1	P52907	0.36278	0.453588	0.0917557	0.992541	-0.00833866	0.398748	-0.100094
HMGA2	P52926	0.576299	0.938288	0.141375	0.561191	0.44524	0.753295	0.303866
CRIP2	P52943	0.125276	0.487582	-0.13198	0.478821	0.133851	0.10912	0.265831
NUP98	P52948	0.342016	0.591154	0.0590075	0.844438	-0.0324412	0.322017	-0.0914487
BLVRA	P53004	0.263464	0.616347	0.0693785	0.238293	0.130045	0.6859	0.0606664
SLC25A1	P53007	0.283119	0.533052	0.154213	0.815884	-0.0844986	0.264578	-0.238711
PPP5C	P53041	0.0464695	0.271207	0.0806618	0.33872	-0.0720081	0.0392029	-0.15267
ARFIP1	P53367	0.21667	0.560968	-0.137082	0.649444	0.116939	0.194094	0.254021
NUBP1	P53384	0.848406	0.835573	-0.0908711	0.943138	-0.051336	0.965738	0.0395351
ACLY	P53396	0.0773647	0.996871	0.00554569	0.112565	-0.17821	0.102245	-0.183756
METAP1	P53582	0.408459	0.550202	0.201999	0.961966	-0.0490171	0.41567	-0.251016
SUCLG1	P53597	0.0897803	0.353443	-0.103764	0.490241	0.0834354	0.0777161	0.1872
MVD	P53602	0.367207	0.939042	0.0597219	0.366862	0.259	0.530513	0.199278
RABGGTB	P53611	0.683748	0.743528	0.0588456	0.714105	0.0629472	0.998486	0.00410159
COPB1	P53618	0.974184	0.999264	0.00210955	0.982795	-0.0102547	0.975119	-0.0123642
COPA	P53621	0.332345	0.772027	0.0386722	0.30613	0.0897835	0.645299	0.0511112
CTSC	P53634	0.0389653	0.211109	-0.256872	0.362957	0.197392	0.033026	0.454264
LIMK1	P53667	0.26544	0.544311	-0.186319	0.770048	0.11847	0.24424	0.304789
LIMK2	P53671	0.604936	0.581169	-0.211341	0.816314	-0.125465	0.907699	0.085876
AP2S1	P53680	0.00791307	0.0380261	-0.506562	0.352201	0.231964	0.00716424	0.738527
HCCS	P53701	0.176873	0.820527	0.0631993	0.16911	0.218254	0.357577	0.155055
MAPK12	P53778	0.0489249	0.110626	0.349277	0.819248	-0.0876837	0.0512209	-0.436961
PTTG1IP	P53801	0.572018	0.759213	-0.168386	0.930154	0.0848242	0.554549	0.25321
POLR2K	P53803	0.184506	0.88492	0.0715207	0.184263	0.306057	0.331079	0.234536
SLC16A1	P53985	0.239759	0.23111	0.282495	0.860725	0.0804141	0.432033	-0.202081
IST1	P53990	0.443437	0.415618	0.133051	0.830329	0.0576156	0.732097	-0.0754355
SEC24C	P53992	0.105643	0.939811	0.0195802	0.180549	-0.119134	0.117469	-0.138714
SUB1	P53999	0.581772	0.761554	0.104821	0.935851	-0.0507997	0.565556	-0.155621
CLNS1A	P54105	0.827933	0.991153	-0.0191786	0.889362	0.0703179	0.828918	0.0894965
RARS1	P54136	0.799496	0.784639	-0.0395219	0.960341	-0.0158644	0.914628	0.0236575
ATXN3	P54252	0.110053	0.158018	0.214551	0.994045	-0.0103555	0.138372	-0.224907
CACNB3	P54284	0.601322	0.902428	-0.14192	0.576833	-0.3416	0.818849	-0.19968
CACNA2D1	P54289	0.0233236	0.903421	0.047931	0.0280181	0.39294	0.0471184	0.345009
YARS1	P54577	0.223555	0.959372	-0.0225169	0.334111	0.127026	0.239289	0.149543
USP14	P54578	0.240988	0.499388	-0.0712367	0.222507	-0.112716	0.775454	-0.0414796
PRKAG1	P54619	0.199611	0.344695	-0.0373243	0.89959	0.0108112	0.200789	0.0481356
BCAT1	P54687	0.103294	0.859486	0.0676279	0.207194	-0.24754	0.105463	-0.315168
ATP1B3	P54709	0.017474	0.0161101	-0.38978	0.4847	-0.117954	0.0686408	0.271826
RAD23A	P54725	0.0472666	0.130039	0.355884	0.699436	-0.127939	0.045741	-0.483823
RAD23B	P54727	0.00592124	0.0477298	0.391618	0.176243	-0.261189	0.00494609	-0.652807
EPHB3	P54753	0.473374	0.848431	0.075917	0.747601	-0.102108	0.446	-0.178025
EPHB1	P54762	0.00262907	0.00222019	-0.12258	0.0213863	-0.0765236	0.135739	0.0460564
EPHA4	P54764	0.579072	0.847679	-0.149634	0.855442	0.145334	0.551197	0.294969
GALC	P54803	0.524058	0.543204	-0.206793	0.986558	-0.0292357	0.630143	0.177558
AK2	P54819	0.442109	0.764949	-0.0644242	0.796142	0.0592196	0.412598	0.123644
GAS1	P54826	0.558609	0.808802	0.133042	0.531577	0.238167	0.874337	0.105125
ALDH18A1	P54886	0.545447	0.554015	0.100182	0.66723	0.0815821	0.977778	-0.0185999
NAPA	P54920	0.263186	0.249823	-0.118437	0.480895	-0.0811259	0.842944	0.0373114
MFAP2	P55001	0.0272372	0.0458088	0.598382	0.982255	-0.0343986	0.036801	-0.632781
EIF5	P55010	0.0611297	0.174285	0.233615	0.672804	-0.0985302	0.0573182	-0.332146
SLC12A2	P55011	0.226077	0.442602	-0.193752	0.81741	0.0913099	0.21311	0.285062
PSMD4	P55036	0.38788	0.37093	0.0795271	0.611259	0.0535998	0.884419	-0.0259273
DRG2	P55039	0.514124	0.723697	-0.201716	0.911325	0.105953	0.494744	0.307668
CSE1L	P55060	0.101304	0.228859	0.165273	0.791737	-0.0588817	0.0984978	-0.224155
TMBIM6	P55061	0.951017	0.999082	-0.00900472	0.953904	-0.0647981	0.965547	-0.0557933
VCP	P55072	0.0650884	0.335853	0.113396	0.382294	-0.105222	0.0554006	-0.218618
MFAP1	P55081	0.275397	0.515468	0.185344	0.822997	-0.09646	0.258371	-0.281804
HADHB	P55084	0.088998	0.153829	0.0958149	0.100743	0.110405	0.941716	0.0145901
MANF	P55145	0.0620922	0.153001	0.170551	0.759941	-0.0564562	0.0611856	-0.227007
MTTP	P55157	0.000400641	0.000384504	0.399166	0.142641	0.10654	0.00206089	-0.292626
AFDN	P55196	0.300939	0.74261	0.0490253	0.625642	-0.0624727	0.275213	-0.111498
NAP1L1	P55209	0.910259	0.979201	0.0278005	0.968734	-0.0342078	0.902036	-0.0620083
CASP6	P55212	0.0265987	0.0613836	0.36695	0.819412	-0.0772957	0.029206	-0.444246
ADK	P55263	0.991053	0.993696	-0.011689	0.999853	0.00178261	0.991638	0.0134716
ADAR	P55265	0.129428	0.993279	0.00548615	0.18363	-0.101091	0.159563	-0.106577
LAMB2	P55268	0.319538	0.294547	0.125774	0.777703	0.0523362	0.621266	-0.0734381
TPD52	P55327	0.469008	0.441128	0.13275	0.840898	0.0577223	0.75048	-0.0750277
PRMT2	P55345	0.762384	0.989285	-0.0194799	0.839772	0.079546	0.766168	0.0990259
SEC13	P55735	0.30543	0.324275	0.173951	0.971755	0.0251898	0.421739	-0.148762
SNU13	P55769	0.187166	0.192561	0.26713	0.314996	0.213869	0.917123	-0.0532617
NPEPPS	P55786	0.0567152	0.147571	0.188373	0.729453	-0.0662229	0.0551771	-0.254596
GFER	P55789	0.0340255	0.222288	-0.51202	0.298358	0.447038	0.028498	0.959057
HNRNPH2	P55795	0.566418	0.610236	-0.116856	0.632394	-0.112207	0.999149	0.00464971
OXCT1	P55809	0.0324392	0.622212	-0.0719781	0.0308413	-0.258236	0.101889	-0.186258
EIF3B	P55884	0.401876	0.959405	0.0237817	0.408138	0.119191	0.546242	0.0954096
BID	P55957	0.469217	0.9209	0.0650148	0.665456	-0.148673	0.455243	-0.213688
ATP5MF	P56134	0.342642	0.546101	-0.23817	0.893578	0.0983991	0.331195	0.336569
GFRA1	P56159	0.135339	0.150744	0.105625	0.217359	0.0917033	0.955269	-0.0139216
MARS1	P56192	0.124766	0.537709	0.08011	0.431739	-0.0950406	0.109066	-0.175151
ARPP19	P56211	0.998492	0.998823	0.00379545	0.999996	-0.000216813	0.998685	-0.00401226
MAZ	P56270	0.819288	0.993348	-0.0136739	0.823859	-0.0748754	0.877336	-0.0612015
ATP5F1E	P56381	0.589125	0.67795	0.186153	0.612399	0.21096	0.992653	0.0248074
ATP5ME	P56385	0.00925582	0.0196761	-0.244529	0.884699	0.0302101	0.0116468	0.274739
HDAC4	P56524	0.224244	0.981339	0.0380281	0.314122	-0.32963	0.250844	-0.367658
EIF6	P56537	0.0694247	0.404265	0.0452323	0.0592663	0.0955492	0.337823	0.0503169
CTBP2	P56545	0.0296135	0.0460778	0.219431	0.997451	-0.00476405	0.0424058	-0.224195
NDUFA6	P56556	0.375834	0.911097	0.0578286	0.365991	0.205875	0.56988	0.148047
WNT7B	P56706	0.709233	0.730129	0.14595	0.775019	0.1307	0.996383	-0.0152502
BCAR1	P56945	0.513142	0.777743	-0.137575	0.860468	0.105448	0.485692	0.243023
CFAP298	P57076	0.181822	0.513103	0.203928	0.16162	0.374239	0.618204	0.170311
WDR4	P57081	0.411805	0.791616	0.060549	0.732857	-0.0702993	0.38284	-0.130848
JAM2	P57087	0.238228	0.2297	0.419829	0.860609	0.119247	0.429818	-0.300583
TMEM33	P57088	0.550423	0.787272	-0.0640922	0.887011	0.044912	0.524949	0.109004
GEMIN4	P57678	0.0921139	0.680479	0.0517056	0.0847346	0.158393	0.253141	0.106687
PCBP3	P57721	0.501564	0.598355	-0.0665383	0.991047	0.00842752	0.528454	0.0749659
PCBP4	P57723	0.0346918	0.115826	0.242587	0.586838	-0.104054	0.0322392	-0.346641
CORO7	P57737	0.971034	0.985479	-0.0116319	0.96951	-0.0169479	0.996944	-0.00531598
NUP107	P57740	0.245261	0.666389	-0.0576481	0.601455	0.0651012	0.220896	0.122749
EEFSEC	P57772	0.0727566	0.886333	-0.047718	0.143004	0.225697	0.0783423	0.273415
SESN2	P58004	0.697399	0.847408	0.112747	0.680833	0.1751	0.949667	0.0623524
MTPN	P58546	0.094671	0.111489	0.273308	0.967648	0.027538	0.152402	-0.24577
GNG2	P59768	0.189326	0.42545	-0.269231	0.174292	-0.417463	0.751022	-0.148232
ZNF445	P59923	0.372739	0.870071	0.215325	0.606667	-0.421046	0.354283	-0.636371
ARPC4	P59998	0.792261	0.77467	-0.0521342	0.941399	-0.0249309	0.930756	0.0272033
CD81	P60033	0.253957	0.242656	-0.157366	0.851556	-0.0474131	0.460311	0.109953
TPI1	P60174	0.0386388	0.0974603	0.374811	0.756769	-0.107627	0.0393441	-0.482437
PLP1	P60201	0.264593	0.296871	0.300236	0.988393	0.0264745	0.352859	-0.273761
EIF3E	P60228	0.244106	0.237057	0.117869	0.429131	0.0856487	0.873179	-0.0322202
SEC61B	P60468	0.0824087	0.268086	0.341972	0.0733947	0.54377	0.589888	0.201798
PPP4C	P60510	0.979884	0.996753	-0.00942231	0.978238	-0.0245472	0.991662	-0.0151249
GABARAPL2	P60520	0.150413	0.445408	0.291082	0.608251	-0.222025	0.133216	-0.513107
ROMO1	P60602	0.0375743	0.528281	0.0924264	0.0338061	0.275573	0.139793	0.183146
UBE2G2	P60604	0.492452	0.912323	0.0439857	0.4746	0.132728	0.699962	0.088742
MYL6	P60660	0.208395	0.532368	0.163133	0.186878	0.292477	0.66244	0.129344
RAC3	P60763	0.185524	0.278461	-0.254342	0.204841	-0.291304	0.966914	-0.0369626
EIF4A1	P60842	0.0143859	0.04397	0.20142	0.62975	-0.0605136	0.0145548	-0.261934
RPS20	P60866	0.129334	0.12648	0.196791	0.269575	0.146105	0.824969	-0.0506861
SNAP25	P60880	0.427116	0.972226	0.0566649	0.55626	-0.27145	0.439571	-0.328115
PRPS1	P60891	0.688797	0.855623	0.045086	0.669098	0.0739406	0.937183	0.0288546
PSMA6	P60900	0.155488	0.279718	0.151053	0.895109	-0.0401911	0.158783	-0.191244
S100A10	P60903	0.0402364	0.978137	-0.0380404	0.0670149	0.537104	0.0522074	0.575145
CDC42	P60953	0.115527	0.355636	0.25088	0.604858	-0.166894	0.102459	-0.417774
DSTN	P60981	0.31528	0.67383	0.141917	0.715685	-0.129952	0.287865	-0.271868
GMFB	P60983	0.0371639	0.0818632	0.260309	0.842168	-0.0551536	0.0405238	-0.315463
SPCS3	P61009	0.0136569	0.037553	0.388544	0.701581	-0.0972451	0.014498	-0.485789
SRP54	P61011	0.906512	0.909673	-0.073933	0.997155	-0.0127259	0.936867	0.0612071
RAB2A	P61019	0.119935	0.241602	-0.201101	0.120038	-0.262149	0.849021	-0.0610474
RAB5B	P61020	0.461552	0.657107	-0.117594	0.448125	-0.168167	0.92095	-0.0505722
RAB10	P61026	0.725014	0.785881	-0.108624	0.746581	-0.120165	0.99717	-0.0115407
UBE2D3	P61077	0.0267625	0.0251419	0.224859	0.575524	0.0648385	0.0907969	-0.16002
UBE2M	P61081	0.908493	0.967323	0.0297057	0.979444	-0.0234628	0.900217	-0.0531685
UBE2K	P61086	0.024562	0.247276	-0.0950882	0.0203987	-0.201843	0.187516	-0.106755
UBE2N	P61088	0.0249647	0.703688	0.0885656	0.0687984	-0.302564	0.0253657	-0.391129
RAB14	P61106	0.0649187	0.0560639	-0.146297	0.272029	-0.0847574	0.469129	0.0615395
ACTR3	P61158	0.807701	0.994432	-0.00888786	0.865043	0.0458367	0.81503	0.0547246
ACTR2	P61160	0.267979	0.623527	0.0680395	0.686754	-0.0601756	0.242539	-0.128215
ACTR1A	P61163	0.20586	0.842556	0.0599959	0.392117	-0.150012	0.197818	-0.210008
COPS2	P61201	0.106793	0.392362	0.131553	0.516294	-0.107918	0.0929156	-0.239471
ARF3	P61204	0.215444	0.464297	0.159279	0.763655	-0.0903872	0.198577	-0.249666
ABCE1	P61221	0.000403941	0.000488796	0.141838	0.00116273	0.120972	0.505179	-0.0208659
RAP1B	P61224	0.870103	0.878629	0.0475108	0.997917	0.00596573	0.905335	-0.0415451
RAP2B	P61225	0.34479	0.331201	-0.281433	0.557672	-0.195312	0.884224	0.0861203
MAX	P61244	0.326182	0.483062	0.303282	0.937624	-0.0851525	0.328272	-0.388434
RPS3A	P61247	0.0404215	0.76847	-0.129352	0.0999499	0.460398	0.0413523	0.58975
RPL26	P61254	0.233897	0.765718	-0.114439	0.49505	0.192968	0.215331	0.307408
STX1B	P61266	0.085065	0.102735	-0.349107	0.13539	-0.318845	0.974652	0.0302622
PSME3	P61289	0.75818	0.998098	0.010837	0.810715	-0.115831	0.7794	-0.126668
RPL15	P61313	0.0985935	0.517043	-0.23069	0.364431	0.294402	0.0857666	0.525091
RPL27	P61353	0.025587	0.627632	-0.124535	0.0794891	0.35094	0.024801	0.475474
ATP6V0D1	P61421	0.00456632	0.00756271	-0.336621	0.99981	0.0013154	0.00742199	0.337936
PCBD1	P61457	0.378314	0.803067	-0.0817056	0.35145	-0.191909	0.678766	-0.110203
RHOA	P61586	0.69597	0.735335	0.082655	0.999899	0.00145633	0.742881	-0.0811987
NCALD	P61601	0.000200665	0.853942	0.0182854	0.000428437	-0.277155	0.000300171	-0.29544
HSPE1	P61604	0.709389	0.694496	0.106405	0.955734	0.0364744	0.849527	-0.0699304
SEC61A1	P61619	0.538421	0.540919	0.218441	0.674231	0.171605	0.969214	-0.046836
VBP1	P61758	0.0446404	0.113833	0.321534	0.7473	-0.099262	0.0446846	-0.420796
STXBP1	P61764	0.131813	0.363658	-0.336431	0.118518	-0.541571	0.658489	-0.20514
DAD1	P61803	0.265511	0.240632	0.270313	0.70171	0.122516	0.60512	-0.147797
NPC2	P61916	0.0602273	0.0908101	0.483983	0.994787	-0.0181895	0.0802635	-0.502172
COPZ1	P61923	0.491276	0.88508	-0.0423843	0.728633	0.0694155	0.467817	0.1118
PKIA	P61925	0.678425	0.955016	-0.0472233	0.664441	-0.145235	0.824239	-0.0980122
SUMO2	P61956	0.0286549	0.09882	0.534409	0.56699	-0.225527	0.0266834	-0.759937
UFM1	P61960	0.128223	0.872532	0.0567191	0.245907	-0.20358	0.130206	-0.260299
DCAF7	P61962	0.782882	0.841081	0.0594843	0.995567	-0.00939324	0.794714	-0.0688775
WDR5	P61964	0.647182	0.721169	0.0793377	0.995983	-0.00856187	0.672736	-0.0878995
NUTF2	P61970	0.327563	0.592367	0.133826	0.821643	-0.0796636	0.305897	-0.21349
HNRNPK	P61978	0.0573517	0.220774	0.218597	0.510653	-0.1352	0.0502979	-0.353796
YWHAG	P61981	0.0741063	0.855066	0.0694176	0.153885	-0.279944	0.0773661	-0.349361
RRAS2	P62070	0.429589	0.453607	-0.172874	0.537393	-0.150941	0.985534	0.0219323
RPS7	P62081	0.0077574	0.0213203	0.293233	0.692295	-0.065311	0.00853675	-0.358544
PPP1CA	P62136	0.978861	0.982225	0.021636	0.982732	0.0213212	0.999996	-0.000314829
PPP1CB	P62140	0.0862677	0.945227	0.0135177	0.0984416	0.106413	0.148304	0.0928951
NCS1	P62166	0.123387	0.109329	-0.284002	0.605324	-0.115719	0.376809	0.168283
PSMC1	P62191	0.0519076	0.0563377	0.136288	0.866403	0.0236805	0.108051	-0.112608
PSMC5	P62195	0.113969	0.332007	0.116825	0.636436	-0.0705879	0.102117	-0.187412
RPS8	P62241	0.0423308	0.417397	-0.18048	0.200037	0.261827	0.0363517	0.442307
RPS15A	P62244	0.146222	0.999422	-0.00506208	0.194419	0.311743	0.186629	0.316805
RPS16	P62249	0.0291484	0.906409	-0.0578789	0.0580817	0.400646	0.0345401	0.458525
YWHAE	P62258	0.031785	0.153575	0.292833	0.403865	-0.186506	0.0274106	-0.479339
RPS14	P62263	0.0527849	0.98533	0.0144589	0.0684097	0.248389	0.0841215	0.23393
RPS23	P62266	0.712512	0.80835	-0.123712	0.983956	0.0335353	0.714314	0.157247
RPS18	P62269	0.0319343	0.153558	0.115652	0.0275553	0.189064	0.405949	0.0734128
RPS29	P62273	0.19273	0.377569	-0.646581	0.831855	0.262215	0.184653	0.908796
RPS13	P62277	0.214309	0.191552	0.148303	0.629041	0.0705795	0.575016	-0.0777236
RPS11	P62280	0.0461801	0.74	-0.0934941	0.119022	0.293313	0.0458926	0.386807
SNRPE	P62304	0.654774	0.63579	-0.136684	0.826851	-0.0865595	0.936928	0.050125
SNRPF	P62306	0.205877	0.245525	0.550768	0.996077	0.0257393	0.272387	-0.525029
3	P62310	0.439079	0.607325	0.150628	0.942786	-0.0498318	0.434914	-0.20046
6	P62312	0.0570139	0.109782	0.411702	0.906077	-0.0718887	0.0639912	-0.483591
SNRPD1	P62314	0.20631	0.590486	-0.243296	0.595159	0.241302	0.183865	0.484599
SNRPD2	P62316	0.025157	0.0467419	0.259671	0.945449	-0.0266493	0.0317496	-0.286321
SNRPD3	P62318	0.913338	0.970299	-0.0456827	0.979551	0.0377848	0.905326	0.0834675
TMSB4X	P62328	0.611584	0.847068	0.238461	0.585263	0.44244	0.884827	0.203979
ARF6	P62330	0.781018	0.796422	-0.147621	0.996993	-0.0166536	0.834744	0.130967
PSMC6	P62333	0.249951	0.23225	0.109402	0.794052	0.0389695	0.499326	-0.0704326
TBPL1	P62380	0.183188	0.253291	0.153192	0.990816	-0.011129	0.215642	-0.164321
RPL7A	P62424	0.0282374	0.458832	-0.191399	0.119829	0.357145	0.0250134	0.548544
POLR2G	P62487	0.259095	0.267237	-0.331266	0.39432	-0.268593	0.942669	0.0626729
ETF1	P62495	0.0625851	0.126523	0.228194	0.876589	-0.0483798	0.0675646	-0.276573
CNBP	P62633	0.352163	0.415689	0.172236	0.41043	0.173678	0.999928	0.0014416
RPS4X	P62701	0.251438	0.990505	-0.0143165	0.334531	0.168745	0.285779	0.183062
PPP2CB	P62714	0.703795	0.8584	-0.0670069	0.685773	-0.107394	0.945162	-0.0403876
RHOB	P62745	0.899274	0.896428	-0.0866763	0.991824	-0.0235442	0.943163	0.0631321
RPL23A	P62750	0.0917136	0.998944	0.00412515	0.121694	0.222535	0.128692	0.21841
RPS6	P62753	0.215245	0.682262	-0.154761	0.529075	0.204208	0.19378	0.358968
VSNL1	P62760	0.188158	0.290932	-0.462076	0.203203	-0.542449	0.954967	-0.0803725
H4C9	P62805	0.328865	0.795806	-0.217439	0.617998	0.322672	0.304587	0.540111
RAB1A	P62820	0.383338	0.526753	-0.110188	0.390388	-0.137078	0.958512	-0.0268894
RAN	P62826	0.592744	0.686155	0.107516	0.612543	0.123872	0.990754	0.0163561
RPL23	P62829	0.827905	0.866165	0.156042	0.844495	0.169614	0.998887	0.0135715
RPS15	P62841	0.699161	0.743576	-0.172171	0.999981	0.00135858	0.740266	0.173529
RPS24	P62847	0.298499	0.683945	-0.210189	0.678285	0.21263	0.271475	0.422819
RPS25	P62851	0.0811238	0.279025	0.162047	0.0715747	0.264528	0.560803	0.102481
RPS26	P62854	0.293663	0.755216	-0.135428	0.60257	0.185535	0.26912	0.320963
RPS28	P62857	0.174968	0.258671	0.337141	0.97447	-0.0414615	0.197357	-0.378602
FAU	P62861	0.699779	0.805042	-0.0728015	0.698746	-0.0947593	0.979798	-0.0219579
GNB1	P62873	0.314886	0.494174	-0.177998	0.309902	-0.239255	0.911284	-0.0612564
RBX1	P62877	0.164329	0.717485	0.379787	0.398639	-0.665753	0.149964	-1.04554
GNB2	P62879	0.875288	0.997176	0.00936122	0.912041	-0.0538248	0.881494	-0.0631861
RPL30	P62888	0.738699	0.723687	0.140258	0.95778	0.0499977	0.870838	-0.0902608
RPL39	P62891	0.271075	0.285061	0.183499	0.959476	0.0299278	0.39386	-0.153571
RPL31	P62899	0.433339	0.918842	-0.0705622	0.628337	0.170884	0.421312	0.241446
RPL10A	P62906	0.42878	0.664158	0.139751	0.408109	0.215903	0.880198	0.0761522
RPL32	P62910	0.18966	0.236964	0.194623	0.24329	0.19237	0.999751	-0.00225246
RPL11	P62913	0.106745	0.999588	0.00387925	0.14106	0.31865	0.146068	0.31477
RPL8	P62917	0.421464	0.435788	0.17508	0.547254	0.146178	0.974279	-0.0289027
PPIA	P62937	0.499523	0.842864	-0.0812685	0.471024	-0.179466	0.781651	-0.0981971
FKBP1A	P62942	0.128938	0.318725	0.385459	0.724359	-0.190331	0.119106	-0.57579
RPS27A	P62979	0.76842	0.924924	0.1044	0.930672	-0.100117	0.749183	-0.204517
GRB2	P62993	0.207262	0.265225	0.240622	0.99937	-0.00466157	0.254436	-0.245284
TRA2B	P62995	0.303463	0.424515	-0.170547	0.967378	0.03122	0.319868	0.201767
RAC1	P63000	0.834511	0.858102	0.095162	0.999944	0.00179508	0.862901	-0.093367
AP2B1	P63010	0.327729	0.811365	-0.0626203	0.304965	-0.162761	0.602019	-0.100141
VAMP2	P63027	0.0242485	0.988529	0.0179766	0.0400993	-0.403343	0.0336921	-0.42132
GNAI1	P63096	0.0047653	0.00457253	-0.510507	0.0197861	-0.373769	0.394642	0.136738
PPP3R1	P63098	0.122437	0.888232	0.0876289	0.229166	-0.348503	0.126595	-0.436132
PPP2R2A	P63151	0.292919	0.272914	0.135023	0.810347	0.0493333	0.552459	-0.08569
SUMO1	P63165	0.493195	0.639375	0.19204	0.494522	0.246474	0.962159	0.0544333
DYNLL1	P63167	0.884083	0.886876	-0.0611846	0.92301	-0.0498108	0.995777	0.0113738
DYNLT1	P63172	0.629663	0.84349	-0.0512236	0.604994	-0.0906025	0.90322	-0.0393789
RPL38	P63173	0.467726	0.889762	-0.0390059	0.698084	0.069879	0.446393	0.108885
SKP1	P63208	0.0881248	0.312801	0.273288	0.541805	-0.188958	0.077172	-0.462246
RPS21	P63220	0.257403	0.260206	0.391403	0.924551	0.0844438	0.407467	-0.306959
EIF5A	P63241	0.0252876	0.08963	0.252715	0.549791	-0.106564	0.0235305	-0.359279
RACK1	P63244	0.847496	0.841504	0.0523373	0.916995	0.0368135	0.984522	-0.0155239
SUPT4H1	P63272	0.155891	0.239143	0.410948	0.966569	-0.0559739	0.17489	-0.466921
UBE2I	P63279	0.119342	0.277019	0.150465	0.766557	-0.0625551	0.113102	-0.21302
TMSB10	P63313	0.47664	0.627779	-0.345062	0.958192	0.100742	0.476946	0.445804
YBX1	P67809	0.76132	0.952935	0.0289586	0.744625	0.0731647	0.894824	0.0442061
SEC11A	P67812	0.347694	0.637843	-0.276987	0.802816	0.18974	0.322686	0.466726
CSNK2B	P67870	0.460115	0.584016	0.144982	0.976624	-0.0290757	0.473759	-0.174058
TPM4	P67936	0.0336656	0.0443929	0.377893	0.979063	0.023431	0.0565269	-0.354462
UBE2L3	P68036	0.00987978	0.0691454	0.311552	0.234131	-0.204803	0.00832233	-0.516354
TUBA1B	P68363	0.464049	0.607893	-0.150357	0.468074	-0.190016	0.963182	-0.0396587
TUBB4B	P68371	0.690938	0.684681	-0.13576	0.810765	-0.0995541	0.971779	0.0362055
CSNK2A1	P68400	0.305909	0.46192	-0.0970553	0.933677	0.0272031	0.308085	0.124258
PAFAH1B2	P68402	0.173265	0.438842	0.149278	0.686951	-0.0968907	0.156309	-0.246169
H3C1	P68431	0.617286	0.953903	-0.0988796	0.771307	0.23624	0.605941	0.33512
CXADR	P78310	0.00920097	0.0260924	-0.308471	0.00987605	-0.383468	0.6726	-0.0749974
IGBP1	P78318	0.0965169	0.633523	0.307928	0.286868	-0.546573	0.0868644	-0.854501
PSPH	P78330	0.16382	0.211445	0.263642	0.999986	-0.000691501	0.210108	-0.264334
RBM6	P78332	0.309524	0.416568	0.179768	0.333532	0.205349	0.979614	0.0255808
EIF4G2	P78344	0.202835	0.948937	0.0176937	0.315151	-0.0915247	0.215577	-0.109218
RPP30	P78346	0.00172114	0.675023	0.171802	0.004563	-1.03493	0.00207996	-1.20673
GTF2I	P78347	0.106966	0.258142	0.0788827	0.10107	0.111972	0.749698	0.0330889
PIP4K2B	P78356	0.187876	0.748468	0.0687723	0.424474	-0.124328	0.172821	-0.193101
SRPK2	P78362	0.296151	0.881539	0.0611539	0.495891	-0.151677	0.286107	-0.21283
CCT2	P78371	0.0887971	0.350789	0.128535	0.488987	-0.103119	0.0768466	-0.231654
RAE1	P78406	0.355957	0.329212	-0.085673	0.664809	-0.0487924	0.786486	0.0368806
GSTO1	P78417	0.132015	0.118222	0.520702	0.646184	0.201806	0.372022	-0.318896
JAG1	P78504	0.184111	0.851839	0.0895175	0.179233	0.336961	0.350713	0.247444
RELN	P78509	0.816977	0.802338	0.0985413	0.927512	0.0568847	0.960218	-0.0416566
PRKDC	P78527	0.409105	0.709457	0.085791	0.381337	0.151882	0.811768	0.0660911
MAP1A	P78559	0.872607	0.978235	-0.0223922	0.944604	0.0361439	0.863149	0.0585361
CRADD	P78560	0.895235	0.887288	-0.0780591	0.982322	-0.0298831	0.954917	0.0481761
NUCB2	P80303	0.0766989	0.494147	0.183243	0.302475	-0.249377	0.0664951	-0.432619
ABAT	P80404	0.50988	0.604189	0.0854182	0.991991	-0.0103363	0.537759	-0.0957545
BASP1	P80723	0.221229	0.352614	-0.52273	0.228324	-0.647258	0.932214	-0.124528
DCD	P81605	0.218638	0.491582	-0.407156	0.735766	0.258331	0.199509	0.665487
SSBP2	P81877	0.195205	0.419954	0.471272	0.774641	-0.242262	0.181328	-0.713535
MRPS22	P82650	0.0296143	0.198573	-0.135037	0.287537	0.114627	0.0247576	0.249664
MRPS10	P82664	0.367111	0.361204	-0.0819932	0.547759	-0.0607466	0.922528	0.0212466
MRPS5	P82675	0.72754	0.998182	0.00727799	0.752267	0.093275	0.783721	0.0859971
KGD4	P82909	0.392215	0.441884	-0.234568	0.998701	-0.0087132	0.465681	0.225854
MRPS15	P82914	0.0539458	0.48921	-0.141831	0.217293	0.222977	0.0470636	0.364809
MRPS21	P82921	0.0263817	0.994539	-0.010373	0.0421802	0.333649	0.0373862	0.344022
MRPS34	P82930	0.0459421	0.224607	-0.315247	0.404119	0.232839	0.0392419	0.548086
MRPS9	P82933	0.0590943	0.149778	-0.245798	0.744294	0.083902	0.0578552	0.3297
HMGN5	P82970	0.0314868	0.132063	-0.403759	0.0278328	-0.624605	0.466465	-0.220846
SARNP	P82979	0.110263	0.184225	0.145246	0.947764	-0.0223499	0.123605	-0.167595
RPL24	P83731	0.137922	0.370168	-0.392338	0.671328	0.23569	0.124405	0.628028
TXNL4A	P83876	0.0766573	0.190589	0.330395	0.747242	-0.122557	0.0738567	-0.452952
RPL36A	P83881	0.0171035	0.766313	0.122204	0.0186535	0.6709	0.0429573	0.548695
CBX1	P83916	0.155846	0.494328	0.184922	0.566984	-0.163956	0.137273	-0.348878
ARF5	P84085	0.00282408	0.0112514	0.56935	0.385378	-0.186504	0.00279843	-0.755853
ERH	P84090	0.730941	0.744718	0.159147	0.994102	0.0219899	0.801141	-0.137157
RPL19	P84098	0.156941	0.239697	-0.307734	0.967848	0.0411301	0.176401	0.348864
SRSF3	P84103	0.738822	1	6.35e-05	0.776911	0.0592451	0.777314	0.0591816
MXRA7	P84157	0.0282092	0.299512	0.120496	0.180974	-0.15025	0.0236468	-0.270746
H3-3A	P84243	0.456412	0.731415	-0.317503	0.845677	0.229521	0.429424	0.547025
FOXK1	P85037	0.298899	0.345895	0.288551	0.997902	0.0116929	0.371585	-0.276858
CCZ1	P86790	0.270275	0.276777	-0.438511	0.93971	-0.086596	0.411288	0.351915
HSPG2	P98160	0.416333	0.461698	0.160343	0.494444	0.152143	0.99769	-0.00820044
LRP2	P98164	0.802679	0.787545	0.114414	0.918672	0.0672839	0.958938	-0.0471302
EFNB1	P98172	0.107595	0.630698	-0.0514038	0.318406	0.0860733	0.0963788	0.137477
RBM10	P98175	0.400848	0.751147	0.0531406	0.371421	0.105205	0.759412	0.0520649
RBM3	P98179	0.0669955	0.0704853	0.233792	0.854738	0.045281	0.14016	-0.188511
ATP2C1	P98194	0.134323	0.564781	-0.0885736	0.11798	-0.197587	0.437311	-0.109014
CYCS	P99999	0.097596	0.452938	-0.176965	0.413687	0.188332	0.0842198	0.365297
TFAM	Q00059	0.172288	0.916812	-0.0617706	0.293254	0.256748	0.178404	0.318518
PITPNA	Q00169	0.0841055	0.134569	0.496601	0.973283	-0.0483115	0.101352	-0.544913
SLC25A3	Q00325	0.572499	0.811723	0.119332	0.546228	0.210338	0.884153	0.0910055
HDLBP	Q00341	0.0729596	0.22989	0.150606	0.611067	-0.0798605	0.0658322	-0.230466
GTF2B	Q00403	0.721062	0.952361	0.0631432	0.704721	0.173541	0.863547	0.110398
CDK5	Q00535	0.444451	0.452852	-0.160485	0.968001	-0.0304274	0.580628	0.130058
CDK17	Q00537	0.265755	0.706771	0.0620739	0.600857	-0.07628	0.241027	-0.138354
CLTC	Q00610	0.536139	0.953839	-0.0291464	0.529972	-0.112445	0.693976	-0.0832989
NFKB2	Q00653	0.590747	0.687388	0.125137	0.989447	-0.0203982	0.608744	-0.145535
FKBP3	Q00688	0.00953379	0.0380715	0.241508	0.452297	-0.0943266	0.00899786	-0.335834
REEP5	Q00765	0.890795	0.946855	0.081459	0.88431	0.122949	0.985836	0.0414904
SORD	Q00796	0.184521	0.595954	0.079603	0.539573	-0.0876737	0.163709	-0.167277
HNRNPU	Q00839	0.405472	0.376068	0.11564	0.746968	0.0594463	0.76949	-0.0561934
PDE1B	Q01064	0.46646	0.457509	-0.268487	0.645453	-0.194891	0.93558	0.0735961
U2AF1	Q01081	0.623379	0.998527	-0.00596089	0.659442	-0.103853	0.688827	-0.0978917
SPTBN1	Q01082	0.237943	0.423	-0.135979	0.230781	-0.187503	0.869208	-0.0515238
TIAL1	Q01085	0.322094	0.799434	0.0717277	0.298634	0.181854	0.60494	0.110126
SET	Q01105	0.0197207	0.0597	0.375669	0.641235	-0.119828	0.0196284	-0.495497
SRSF2	Q01130	0.153083	0.302875	-0.113039	0.149997	-0.151962	0.843864	-0.038923
AMPD2	Q01433	0.593742	0.613323	0.0821582	0.687302	0.0712417	0.990664	-0.0109164
FABP5	Q01469	0.0241946	0.172834	0.276837	0.264165	-0.23186	0.0201522	-0.508697
ANK2	Q01484	5.01e-05	3.93e-05	-0.305537	0.00142468	-0.160971	0.00250486	0.144566
CAP1	Q01518	0.049323	0.171735	0.313073	0.563303	-0.160502	0.0444347	-0.473575
HMGCS1	Q01581	0.0363879	0.285989	0.20736	0.248996	-0.221303	0.0304539	-0.428663
SLC7A5	Q01650	0.940442	0.953569	0.141258	0.999791	-0.00932102	0.947465	-0.150579
DR1	Q01658	0.0220096	0.131023	0.452957	0.315925	-0.314513	0.0186285	-0.76747
EXOSC10	Q01780	0.335742	0.445483	-0.3889	0.980088	0.0572488	0.359158	0.446149
OTUD4	Q01804	0.231727	0.43937	0.359665	0.834139	-0.159656	0.220173	-0.51932
PFKP	Q01813	0.676739	0.747988	0.0766318	0.995896	-0.00889648	0.699425	-0.0855282
XPC	Q01831	0.522146	0.764379	-0.136162	0.881891	0.0919803	0.496868	0.228142
EWSR1	Q01844	0.766522	0.976506	-0.0124006	0.866521	0.0307565	0.75905	0.0431571
PLCB3	Q01970	0.100749	0.131692	0.29349	0.998405	0.0068658	0.141057	-0.286624
TAGLN	Q01995	0.358244	0.812396	0.133625	0.333378	0.332408	0.643105	0.198782
AKAP17A	Q02040	0.323188	0.988446	-0.0289261	0.418682	0.269919	0.354835	0.298845
SP2	Q02086	0.716137	0.991497	0.0118206	0.79523	-0.0624056	0.726792	-0.0742262
OGDH	Q02218	0.0121413	0.0140218	-0.210196	0.808514	-0.03195	0.0287321	0.178246
CNTN2	Q02246	0.721716	0.720444	0.0493412	0.821146	0.0378187	0.981313	-0.0115226
ALDH6A1	Q02252	0.210415	0.469083	0.0574127	0.74526	-0.0343554	0.192742	-0.0917681
APBA1	Q02410	0.960843	0.999152	0.00798063	0.962864	0.0534782	0.972933	0.0454976
SP3	Q02447	0.109863	0.140787	0.391037	0.997093	0.0126431	0.154458	-0.378394
RPL18A	Q02543	0.00302229	0.0313976	-0.20846	0.104921	0.149624	0.00248049	0.358084
CACNB1	Q02641	0.931009	0.991682	0.0199732	0.926987	0.0605259	0.966302	0.0405527
MAP2K1	Q02750	0.0595617	0.0984199	0.273423	0.971872	-0.0246586	0.0737233	-0.298082
FKBP4	Q02790	0.0542853	0.259858	0.230049	0.413039	-0.17872	0.0463706	-0.408769
PLOD1	Q02809	0.0100263	0.585146	0.0733413	0.01015	0.316841	0.0322963	0.243499
NUCB1	Q02818	0.208072	0.959579	0.0160791	0.313846	-0.0940361	0.224294	-0.110115
RPL6	Q02878	0.0562586	0.449072	-0.201869	0.247284	0.281414	0.0484486	0.483283
TOP2B	Q02880	0.282907	0.352287	-0.249888	0.998486	0.00869011	0.331265	0.258578
AKAP12	Q02952	0.209068	0.437767	0.285065	0.784441	-0.146819	0.194569	-0.431884
SLC25A11	Q02978	0.169815	0.432197	-0.147517	0.685883	0.0949535	0.153196	0.242471
DST	Q03001	0.365526	0.813515	-0.0870621	0.340285	-0.214888	0.651769	-0.127826
ACY1	Q03154	0.262886	0.739896	0.0717013	0.56613	-0.100872	0.239905	-0.172573
KMT2A	Q03164	0.000155554	0.571099	0.0360107	0.000205092	0.319163	0.000400921	0.283152
LMNB2	Q03252	0.26585	0.528691	0.189404	0.789359	-0.111408	0.246221	-0.300812
MVK	Q03426	0.069045	0.835263	0.0300075	0.149096	-0.113916	0.071283	-0.143923
CEBPZ	Q03701	0.232206	0.302059	0.265361	0.27373	0.278536	0.996364	0.0131753
UBXN1	Q04323	0.00882181	0.0424779	0.398398	0.357	-0.186195	0.00795286	-0.584594
GBE1	Q04446	0.0622795	0.0529154	0.290969	0.333935	0.14954	0.36842	-0.141428
EIF4G1	Q04637	0.0248857	0.0397702	0.115139	0.995191	-0.00330807	0.0355322	-0.118447
TLE1	Q04724	0.0155838	0.0857547	0.620208	0.330342	-0.367469	0.0134389	-0.987677
TLE3	Q04726	0.0255016	0.157035	0.219115	0.309527	-0.163869	0.021464	-0.382984
TLE4	Q04727	0.237313	0.334515	0.252655	0.261281	0.286039	0.977176	0.0333841
GLO1	Q04760	0.0158636	0.0300573	0.467913	0.944768	-0.0432517	0.0206728	-0.511165
AKR1C1	Q04828	0.02387	0.276054	-0.135425	0.019936	-0.304123	0.163123	-0.168698
SSBP1	Q04837	0.810263	0.883455	0.0692803	0.987079	-0.0222311	0.808239	-0.0915114
YWHAH	Q04917	0.0648174	0.455252	0.178905	0.280133	-0.237646	0.0557928	-0.416551
CSTF1	Q05048	0.743594	0.983185	0.011557	0.742454	0.0496205	0.836202	0.0380636
UBE3A	Q05086	0.252174	0.732653	-0.0738581	0.229706	-0.178127	0.554105	-0.104269
DNM1	Q05193	0.152484	0.255558	-0.199258	0.162274	-0.239867	0.93122	-0.0406092
PTK2	Q05397	0.589935	0.915631	0.0218304	0.568042	0.0576459	0.79339	0.0358155
ZBTB16	Q05516	0.31932	0.326984	-0.13715	0.46118	-0.110663	0.950927	0.0264867
SRSF11	Q05519	0.935381	0.968077	-0.0271531	0.931751	-0.0402127	0.992491	-0.0130596
EEF1A2	Q05639	0.0344588	0.666318	-0.103146	0.0334378	-0.394567	0.100624	-0.291421
CALD1	Q05682	0.0782735	0.30232	0.154463	0.503592	-0.111749	0.0679975	-0.266211
CTDSPL2	Q05D32	0.123747	0.223929	0.326569	0.905173	-0.0744218	0.130055	-0.400991
PTPN11	Q06124	0.518144	0.603321	0.0841599	0.99521	-0.00785494	0.551774	-0.0920149
KDSR	Q06136	0.506417	0.485459	-0.162474	0.902469	-0.0579951	0.725646	0.104479
PPAT	Q06203	0.253131	0.385591	-0.0422306	0.943859	0.00961262	0.262001	0.0518432
GFPT1	Q06210	0.525525	0.979718	-0.00843666	0.644466	0.0405107	0.537298	0.0489473
EXOSC9	Q06265	0.772979	0.775604	0.104215	0.8492	0.0829298	0.989006	-0.0212851
PSME1	Q06323	0.0393908	0.048605	0.275744	0.952846	0.0265123	0.0703383	-0.249232
RBPJ	Q06330	0.408472	0.404105	0.129324	0.936454	0.0323383	0.580758	-0.0969854
APLP2	Q06481	0.641672	0.974171	-0.0376352	0.763364	0.123469	0.640288	0.161105
GABPA	Q06546	0.234848	0.41795	0.0997899	0.228053	0.137206	0.869803	0.0374162
FMR1	Q06787	0.0051505	0.0141332	-0.21298	0.683116	0.0440641	0.00580475	0.257044
PRDX1	Q06830	0.0954761	0.0952781	0.298728	0.823211	0.070651	0.205474	-0.228077
SOX4	Q06945	0.199798	0.980451	-0.0104808	0.284952	0.0932131	0.225625	0.103694
RPL18	Q07020	0.0807416	0.260444	-0.379497	0.595157	0.218899	0.0721006	0.598396
C1QBP	Q07021	0.133268	0.980936	0.030103	0.198853	-0.317848	0.15686	-0.347951
CKAP4	Q07065	0.151852	0.620178	-0.133857	0.439699	0.18096	0.134821	0.314818
TJP1	Q07157	0.381283	0.352142	0.22671	0.750281	0.111254	0.734699	-0.115456
KHDRBS1	Q07666	0.0178227	0.0479384	0.492378	0.71913	-0.126279	0.0187592	-0.618657
BAX	Q07812	0.33946	0.617287	0.0547452	0.315932	0.0898017	0.812587	0.0350565
BCL2L1	Q07817	0.31887	0.405485	0.382267	0.993005	-0.0311654	0.356391	-0.413433
KLC1	Q07866	0.144721	0.355709	0.143181	0.71971	-0.0758866	0.132765	-0.219067
LRP1	Q07954	0.103071	0.0896826	-0.115059	0.378775	-0.0638983	0.517906	0.0511604
SRSF1	Q07955	0.562104	0.687665	-0.0486944	0.567268	-0.0609351	0.975175	-0.0122407
ARHGAP1	Q07960	0.0248045	0.0211069	0.105012	0.3421	0.0424212	0.138393	-0.0625903
SRSF4	Q08170	0.0835527	0.236459	0.298645	0.667453	-0.144122	0.0767737	-0.442767
PCDH1	Q08174	0.474195	0.444752	-0.206137	0.813535	-0.0986609	0.784018	0.107476
PPP3CA	Q08209	0.0436007	0.0896912	-0.176736	0.0485531	-0.210052	0.878374	-0.0333159
DHX9	Q08211	0.0219487	0.0528164	0.112495	0.794255	-0.0245299	0.0239788	-0.137025
CRYZ	Q08257	0.0443566	0.0958562	-0.261963	0.0479892	-0.31871	0.849185	-0.0567473
DDR1	Q08345	0.590014	0.725687	0.0895826	0.587967	0.117434	0.967948	0.0278511
GOLGA3	Q08378	0.722162	0.700522	0.103524	0.922016	0.0482806	0.899561	-0.0552433
GOLGA2	Q08379	0.416692	0.5489	0.103695	0.96959	-0.0223916	0.428008	-0.126087
MFGE8	Q08431	0.0740292	0.199391	-0.136778	0.700789	0.0573831	0.0696298	0.194161
PUDP	Q08623	0.587273	0.906171	-0.0713963	0.563679	-0.179491	0.80163	-0.108094
CD47	Q08722	0.000574112	0.0553956	-0.169394	0.00553301	0.28721	0.000482752	0.456604
PPID	Q08752	0.0157129	0.0185394	0.261877	0.856447	0.0359977	0.0346048	-0.225879
SSRP1	Q08945	0.817145	0.852096	-0.0371115	0.999626	0.00176914	0.839272	0.0388807
SPIRE1	Q08AE8	0.211712	0.706544	0.164201	0.191645	0.40256	0.50192	0.238359
VAC14	Q08AM6	0.904604	0.921122	0.0359562	0.919377	0.0363748	0.999989	0.00041858
NSUN2	Q08J23	0.393528	0.364309	0.113553	0.765198	0.0547514	0.73595	-0.0588015
DMWD	Q09019	0.0217118	0.103213	-0.191428	0.400666	0.107223	0.0190031	0.298651
RBBP4	Q09028	0.0357888	0.0582361	0.379476	0.986805	-0.0200228	0.0480605	-0.399499
NCBP1	Q09161	0.315126	0.414403	0.19349	0.985555	-0.0230507	0.344002	-0.216541
AHNAK	Q09666	0.0568627	0.605793	0.223473	0.0518192	0.68201	0.182651	0.458538
HSPA14	Q0VDF9	0.100706	0.34286	0.463925	0.557883	-0.328026	0.0883828	-0.79195
SCRN3	Q0VDG4	0.531811	0.831022	0.0947257	0.826898	-0.0960316	0.502853	-0.190757
GALNT2	Q10471	0.627764	0.763804	0.050617	0.965868	-0.0178071	0.621873	-0.0684241
GALNT1	Q10472	0.689549	0.860387	0.0835016	0.933685	-0.0560094	0.66911	-0.139511
AP1B1	Q10567	0.0464579	0.646116	0.0883862	0.139757	-0.215494	0.0436973	-0.30388
CPSF1	Q10570	0.0241203	0.0391797	0.306659	0.992568	-0.0109221	0.0340654	-0.317581
PMPCA	Q10713	0.283055	0.264865	0.216268	0.530357	0.140409	0.818951	-0.0758587
KIF1A	Q12756	0.179717	0.677578	0.0217098	0.161634	0.0534534	0.459696	0.0317435
SCRN1	Q12765	0.0545275	0.116212	0.262619	0.851198	-0.0600213	0.0581351	-0.32264
WASHC5	Q12768	0.44246	0.689043	-0.0814223	0.419442	-0.129925	0.87139	-0.0485028
NUP160	Q12769	0.02491	0.5121	0.122423	0.0945563	-0.268361	0.0227707	-0.390784
TBL3	Q12788	0.0937928	0.790468	-0.0279539	0.213728	0.0804797	0.0915979	0.108434
GTF3C1	Q12789	0.0029559	0.0311366	0.225155	0.102336	-0.162551	0.00242358	-0.387707
TWF1	Q12792	0.510772	0.650651	0.112134	0.966685	-0.030422	0.513598	-0.142556
ASPH	Q12797	0.550132	0.991865	0.0237509	0.574988	0.204983	0.643267	0.181232
TFCP2	Q12800	0.466655	0.525782	-0.190024	0.526988	-0.189646	0.999997	0.000377136
SMARCB1	Q12824	0.418725	0.988533	-0.0085478	0.520448	0.0680178	0.446881	0.0765656
BPTF	Q12830	0.226524	0.203113	0.275607	0.645542	0.130178	0.584616	-0.145429
KIF5A	Q12840	0.325308	0.349656	-0.196315	0.980746	-0.0243885	0.432868	0.171927
FSTL1	Q12841	0.0420657	0.039459	0.889537	0.628868	0.260373	0.130521	-0.629165
STX4	Q12846	0.17579	0.292197	-0.215426	0.927031	0.0482759	0.183853	0.263702
GRSF1	Q12849	0.0560667	0.067697	0.152562	0.0968955	0.137243	0.95694	-0.0153191
CNTN1	Q12860	0.00970332	0.0478591	-0.57558	0.00867158	-0.855499	0.351536	-0.27992
SFSWAP	Q12872	0.0302817	0.0445293	0.373237	0.999757	0.00247527	0.0456855	-0.370762
CHD3	Q12873	0.0281762	0.089398	-0.279402	0.615523	0.104984	0.0269471	0.384386
SF3A3	Q12874	0.205239	0.313349	0.180857	0.955509	-0.0324635	0.220068	-0.21332
TP53BP1	Q12888	0.0134928	0.633936	0.0465399	0.0409028	-0.159046	0.01375	-0.205586
TRIM26	Q12899	0.399632	0.415261	0.213701	0.974218	0.0341904	0.523998	-0.179511
AIMP1	Q12904	0.123654	0.148629	0.291072	0.985582	0.021446	0.18273	-0.269626
ILF2	Q12905	0.107764	0.952325	0.0284975	0.178464	-0.196557	0.121941	-0.225054
ILF3	Q12906	0.0194927	0.0317121	0.170268	0.994487	-0.00495216	0.0281743	-0.17522
LMAN2	Q12907	0.55832	0.550697	0.106853	0.715555	0.0782201	0.953955	-0.0286332
PTPRJ	Q12913	0.761925	0.988245	-0.0137203	0.764524	-0.0668464	0.841608	-0.0531261
PTPN13	Q12923	0.161315	0.461154	0.106699	0.622318	-0.0813448	0.143297	-0.188044
ELAVL2	Q12926	0.0259294	0.12669	-0.212636	0.0224562	-0.341222	0.394388	-0.128586
TRAP1	Q12931	0.636935	0.853803	0.0131811	0.89955	-0.0107389	0.611914	-0.02392
ANK3	Q12955	0.0960141	0.279562	-0.123861	0.0868316	-0.191245	0.645389	-0.0673845
TAF10	Q12962	0.85623	0.869539	0.0662984	0.998899	0.00581498	0.889756	-0.0604834
PPP1R8	Q12972	0.911875	0.993046	-0.0158089	0.909476	-0.058737	0.950215	-0.042928
CSTF3	Q12996	0.000416951	0.00387378	0.271269	0.049553	-0.153463	0.000353462	-0.424732
ECH1	Q13011	0.0282471	0.0542956	-0.167771	0.926278	0.0209697	0.0343866	0.188741
MLLT11	Q13015	0.0963102	0.723511	-0.10565	0.0902755	-0.34817	0.245119	-0.24252
ARHGAP5	Q13017	0.135996	0.247201	-0.118983	0.897712	0.0294864	0.140733	0.14847
PRDM2	Q13029	0.120931	0.203137	0.564148	0.941531	-0.0956827	0.1332	-0.659831
STRN3	Q13033	0.757973	0.745689	-0.0599053	0.966421	-0.0199845	0.874618	0.0399208
CDC16	Q13042	0.270718	0.877852	0.0436522	0.262173	0.155761	0.463745	0.112108
STK4	Q13043	0.857737	0.85859	0.0717639	0.992877	0.0153456	0.90922	-0.0564183
FLII	Q13045	0.748767	0.879524	0.0352637	0.957292	-0.0204122	0.733387	-0.055676
COASY	Q13057	0.0219671	0.0235563	0.275789	0.769248	0.0526149	0.0548726	-0.223174
MRPL28	Q13084	0.848442	0.870723	-0.103694	0.874182	-0.102163	0.999969	0.00153078
ACACA	Q13085	0.0433539	0.695915	0.0353938	0.120229	-0.100322	0.0421196	-0.135716
GPS1	Q13098	0.0339773	0.0657443	0.343476	0.918484	-0.0477126	0.0403654	-0.391189
CHAF1B	Q13112	0.15699	0.267877	0.435865	0.921141	-0.0975697	0.164632	-0.533434
TRAF3	Q13114	0.6017	0.96036	0.0601515	0.594438	0.224891	0.747863	0.164739
IK	Q13123	0.0246603	0.0294142	-0.147377	0.0499447	-0.128933	0.900877	0.0184443
MTAP	Q13126	0.542278	0.975439	0.028982	0.668098	-0.12061	0.549115	-0.149592
PRKAA1	Q13131	0.134885	0.54583	0.224726	0.118178	0.485248	0.45483	0.260521
PPFIA1	Q13136	0.114061	0.999082	-0.00477023	0.156437	0.253073	0.148509	0.257844
EIF2B5	Q13144	0.0330544	0.0283214	-0.287382	0.388617	-0.115461	0.166165	0.17192
TARDBP	Q13148	0.0669553	0.183949	0.21052	0.692248	-0.0871091	0.0630755	-0.297629
HNRNPA0	Q13151	0.679341	0.746884	0.0650349	0.996845	-0.00660079	0.704339	-0.0716357
PAK1	Q13153	0.493745	0.855388	-0.0448644	0.466353	-0.104556	0.762576	-0.0596913
AIMP2	Q13155	0.406185	0.448517	0.104246	0.996502	0.00642753	0.488349	-0.0978186
FADD	Q13158	0.562718	0.590108	-0.218481	0.650154	-0.195724	0.993754	0.0227575
PRDX4	Q13162	0.0519601	0.47429	0.108552	0.0451628	0.275548	0.216126	0.166996
PAK2	Q13177	0.0703966	0.404427	0.147387	0.342215	-0.162829	0.0601103	-0.310216
CBX3	Q13185	0.735229	0.858152	-0.0505244	0.723138	-0.0746482	0.965038	-0.0241238
STX5	Q13190	0.102646	0.327187	0.150289	0.592028	-0.0976531	0.0909101	-0.247942
PSMD2	Q13200	0.23842	0.292929	0.208673	0.999986	0.000643271	0.294747	-0.208029
DNAJC3	Q13217	0.189063	0.53311	0.19723	0.168129	0.368622	0.614448	0.171392
SELENBP1	Q13228	0.00330015	0.0101074	0.456286	0.576819	-0.107062	0.00360573	-0.563347
NME3	Q13232	0.525229	0.534836	0.145192	0.977267	0.0264087	0.64839	-0.118783
SRSF9	Q13242	0.0613471	0.151435	0.18469	0.759233	-0.0610195	0.0604757	-0.245709
SRSF5	Q13243	0.570666	0.543792	-0.138729	0.81698	-0.0771202	0.877561	0.0616085
SRSF6	Q13247	0.402488	0.380456	0.251554	0.861285	0.0920258	0.652105	-0.159528
MAD2L1	Q13257	0.0644632	0.0645524	0.402724	0.787855	0.0944464	0.151377	-0.308278
TRIM28	Q13263	0.090086	0.112672	0.155913	0.988479	0.00933979	0.135607	-0.146573
G3BP1	Q13283	0.0065433	0.0109422	0.270008	0.99785	-0.00384247	0.0102431	-0.273851
KCNAB2	Q13303	0.432909	0.724	0.208562	0.826092	-0.158583	0.405177	-0.367144
PTK7	Q13308	0.0784097	0.0679975	0.17522	0.49639	0.0744157	0.307403	-0.100804
PABPC4	Q13310	0.390594	0.993207	-0.00965333	0.481255	0.106516	0.426756	0.116169
ATM	Q13315	0.573638	0.54635	-0.194922	0.872252	-0.0889779	0.825369	0.105944
IFIT5	Q13325	0.608507	0.994037	0.0163169	0.63289	0.148406	0.692047	0.132089
MTA1	Q13330	0.954773	0.989807	-0.0122815	0.984524	0.0151599	0.950474	0.0274414
PTPRS	Q13332	0.0132373	0.450724	-0.109574	0.0122109	-0.364546	0.0544461	-0.254971
EIF3I	Q13347	0.0441968	0.152088	0.446542	0.570163	-0.21638	0.0401687	-0.662922
PPIL2	Q13356	0.116225	0.243926	0.550576	0.827356	-0.181022	0.1147	-0.731598
PPP2R5C	Q13362	0.0488093	0.54088	0.106104	0.17735	-0.196877	0.0435801	-0.302981
CTBP1	Q13363	0.0179589	0.0264701	0.186287	0.996941	0.00386018	0.0288875	-0.182427
AP3B2	Q13367	0.106085	0.868061	-0.0294875	0.108896	-0.140838	0.209017	-0.111351
PDCL	Q13371	0.122212	0.900686	0.029371	0.127967	0.155229	0.223392	0.125858
UBE2V1	Q13404	0.385651	0.958204	-0.0224073	0.529716	0.0910263	0.392387	0.113434
MRPL49	Q13405	0.556955	0.777174	0.103205	0.533609	0.168355	0.902053	0.0651499
DYNC1I2	Q13409	0.266978	0.549939	0.120262	0.766391	-0.0779252	0.245367	-0.198187
ILK	Q13418	0.852609	0.861869	0.0765688	0.892613	0.0667337	0.997488	-0.00983511
NNT	Q13423	0.207704	0.267377	-0.166072	0.998952	0.00416655	0.253432	0.170238
SNTB2	Q13425	0.775542	0.984213	-0.0301054	0.860754	0.0934866	0.77318	0.123592
XRCC4	Q13426	0.734259	0.995475	0.0152015	0.799875	-0.108702	0.750561	-0.123903
PPIG	Q13427	0.0539516	0.61172	-0.154933	0.171718	0.328966	0.0494412	0.483899
TCOF1	Q13428	0.288936	0.265612	0.14025	0.768387	0.0568887	0.583266	-0.0833617
UNC119	Q13432	0.357263	0.577517	-0.324342	0.880057	0.150828	0.341844	0.47517
SF3B2	Q13435	0.318521	0.297444	0.184251	0.820393	0.0680532	0.58077	-0.116198
OS9	Q13438	0.892225	0.893841	0.0796362	0.9302	0.0637241	0.995446	-0.0159121
[truncated: 2,456 more rows]
